# Supplementary material for: Pseudogenes transcribed in breast invasive carcinoma show subtype-specific expression and ceRNA potential
Source: BMC Genomics. 2015 Feb 22;16(1):113. doi: 10.1186/s12864-015-1227-8 (PMC4344757; doi:10.1186/s12864-015-1227-8)
Supplement: Additional file: 1. — Pseudogenes transcribed in at least 1 breast cancer sample. [file 12864_2015_1227_MOESM1_ESM.xlsx]

## Sheet: SupplementaryFile1
Pseudogene	Her2 Count	LumA Count	LumB Count	Basal Count	Normal Count	Her2 Average	LumA Average	LumB Average	Basal Average	Normal Average
A2MP1	0	0	1	6	0	0	0	10.5625	2.00401	0
AACP	1	13	4	0	0	1.20429	2.45314	3.04868	0	0
AACSP1	2	2	0	0	1	4.33185	2.4817	0	0	8.84934
AB019438.63	2	2	3	1	0	1.39892	2.51856	2.63257	4.57383	0
AB019439.68	0	0	0	1	0	0	0	0	4.61332	0
ABC7-42389800N19.1	24	199	94	71	52	10.7762	10.4064	9.79408	10.2841	10.4487
ABCA11P	20	295	124	66	82	1.51383	1.67549	1.77717	1.66964	1.77323
ABCA17P	1	1	3	0	0	1.92242	1.42225	1.19875	0	0
ABCC13	0	54	21	0	1	0	3.0815	5.30786	0	2.7053
ABCC6P1	1	0	0	0	0	5.85326	0	0	0	0
AC000078.5	0	1	1	1	1	0	1.16661	1.08053	1.11631	1.02519
AC000095.9	2	1	1	8	0	1.55165	1.037	1.24969	1.60516	0
AC002069.5	0	2	0	0	0	0	3.68356	0	0	0
AC002127.2	0	1	0	0	0	0	1.39857	0	0	0
AC002128.4	0	0	0	1	0	0	0	0	1.13672	0
AC003029.1	60	370	169	123	95	7.98871	7.79046	8.98652	8.56141	8.42833
AC004152.5	1	1	0	0	2	1.0273	1.13978	0	0	1.11533
AC004383.3	0	2	2	0	0	0	1.37957	1.93654	0	0
AC004507.1	22	301	139	33	42	2.00567	2.925	2.90502	1.45393	1.55419
AC004510.2	1	0	1	3	2	2.07338	0	1.12736	3.2019	1.82523
AC004706.1	8	152	67	78	73	1.24631	1.52475	1.62502	1.68207	1.74178
AC004771.1	0	8	1	0	0	0	1.55127	1.24325	0	0
AC004797.1	0	0	3	0	0	0	0	3.50236	0	0
AC004837.3	2	1	0	1	0	1.57791	1.05163	0	1.2097	0
AC004870.5	2	0	0	1	0	5.04818	0	0	3.30795	0
AC004917.1	57	332	124	123	93	2.83114	2.2326	1.95223	5.27125	3.31982
AC004951.5	0	14	13	7	3	0	4.58035	5.16767	4.70458	4.18548
AC004967.7	42	195	118	114	35	3.87045	2.64461	3.4014	6.4135	2.34567
AC004967.8	58	294	152	120	76	7.32969	4.08659	6.51077	14.4133	3.72321
AC004985.12	0	2	3	2	0	0	4.58761	5.26355	4.69144	0
AC005008.3	0	1	1	0	0	0	1.70791	5.58571	0	0
AC005013.1	59	362	160	100	94	9.25658	6.92975	6.55391	4.9312	5.92197
AC005077.12	23	186	64	2	21	4.49204	3.97004	3.42805	4.14807	3.12851
AC005077.14	38	293	104	6	52	2.89817	2.9792	2.32855	2.1128	2.09003
AC005077.8	1	0	0	0	0	3.44279	0	0	0	0
AC005077.9	9	49	15	0	0	4.82807	4.22945	3.82747	0	0
AC005154.7	1	45	10	1	46	1.26058	1.48055	1.2959	2.01873	1.35118
AC005154.8	0	3	0	0	0	0	3.58999	0	0	0
AC005280.1	60	370	168	123	95	5.65994	5.94351	6.12674	5.0555	3.878
AC005336.4	2	45	20	0	4	1.49315	1.52914	1.52241	0	1.49309
AC005336.5	1	1	1	0	0	2.79016	1.22458	2.98057	0	0
AC005363.9	23	180	106	59	38	2.61086	2.79709	2.91777	2.20788	2.27192
AC005517.3	0	49	4	1	32	0	1.48366	1.13559	2.4748	1.53151
AC005534.6	0	0	0	1	0	0	0	0	1.17046	0
AC005618.1	60	370	169	123	95	23.2617	26.7644	26.7857	17.8629	27.9605
AC005682.6	0	1	0	6	26	0	1.05649	0	1.45624	1.43663
AC005776.1	0	0	0	1	0	0	0	0	1.11404	0
AC006011.4	60	370	169	123	95	16.4285	11.1961	14.8788	19.5701	9.70067
AC006111.1	56	343	154	116	82	1.77141	1.8784	2.21437	2.09011	1.48338
AC006116.22	0	1	0	0	0	0	1.50907	0	0	0
AC006116.27	57	364	155	110	94	5.88257	7.30519	6.56214	4.92352	6.97242
AC006390.4	0	0	0	1	0	0	0	0	1.01898	0
AC006978.6	60	370	169	122	95	5.18503	6.81978	6.01116	4.13795	5.20324
AC007050.18	10	30	18	27	8	1.21827	1.30408	1.25419	1.5348	1.29817
AC007276.5	5	149	56	13	26	1.36225	1.83775	2.1824	1.29534	1.21264
AC007282.6	0	0	1	0	0	0	0	1.03359	0	0
AC007326.9	0	0	0	1	0	0	0	0	1.60968	0
AC007347.1	60	370	169	123	95	13.8347	19.7509	15.4902	14.1294	30.0019
AC007362.1	60	345	152	114	92	3.20905	3.34333	3.09883	6.04601	3.57244
AC007401.1	1	8	2	4	12	1.14231	1.86773	1.09128	1.16152	1.18293
AC007563.4	0	10	8	0	0	0	2.07361	2.01701	0	0
AC007790.4	0	0	0	1	0	0	0	0	1.20208	0
AC007899.3	14	54	61	49	5	1.71593	1.41453	1.64833	1.74698	1.44898
AC007919.18	1	1	3	0	0	1.21877	1.57048	3.78939	0	0
AC008069.2	0	6	6	0	1	0	1.99177	4.40859	0	1.43701
AC008171.1	0	0	0	1	0	0	0	0	3.31769	0
AC008268.2	0	0	0	0	1	0	0	0	0	5.6351
AC008280.3	1	41	14	7	13	1.58458	1.37112	1.43555	1.29825	1.18628
AC008555.2	1	0	0	0	0	2.94395	0	0	0	0
AC008592.3	1	2	0	3	0	1.78679	1.31875	0	1.08944	0
AC008731.1	60	370	169	123	95	9.96568	9.26559	9.44774	10.7678	9.92605
AC008738.1	60	370	167	122	95	12.6057	11.516	9.17698	9.98913	31.4273
AC008746.5	0	45	21	0	7	0	1.83702	1.66356	0	1.79414
AC008850.3	1	0	1	0	0	3.25876	0	1.48751	0	0
AC008865.1	60	370	169	123	95	12.7962	18.5751	17.5826	10.0501	18.614
AC009041.1	0	1	8	0	0	0	1.38889	5.44166	0	0
AC009061.1	2	28	16	4	2	1.07974	1.71654	1.59321	2.56598	1.15825
AC009107.1	36	255	117	49	58	3.73469	2.93726	2.90145	2.30511	1.89968
AC009120.3	5	77	24	20	48	1.15864	1.28919	1.24939	1.40101	1.50897
AC009223.1	3	106	42	1	5	3.92903	12.9718	9.90822	3.14722	3.62999
AC009237.11	15	80	46	38	8	1.67587	1.79388	1.61749	2.32015	1.43802
AC009237.8	55	357	152	103	73	2.59386	3.05165	2.78685	2.37234	1.83271
AC009237.9	0	0	0	1	0	0	0	0	1.64452	0
AC009238.6	0	0	0	0	1	0	0	0	0	6.75714
AC009299.4	0	1	1	0	0	0	5.56621	1.92369	0	0
AC009469.1	60	370	169	123	95	15.4784	31.5338	14.9113	16.0304	114.98
AC010132.11	0	1	1	0	0	0	1.0094	1.7006	0	0
AC010170.1	3	30	7	67	2	2.51639	1.58799	1.25478	3.1072	1.17995
AC010296.1	12	253	77	66	93	1.73553	3.23425	4.13105	2.57117	4.9733
AC010335.1	60	370	169	123	95	5.2563	5.41766	5.142	5.70763	4.89411
AC010423.1	0	18	2	0	0	0	4.624	2.03127	0	0
AC010620.1	31	116	97	69	23	3.07411	2.72658	2.93396	3.66566	2.29777
AC010677.5	0	0	0	2	0	0	0	0	3.18897	0
AC010733.5	10	139	68	19	12	1.7769	1.69825	1.94846	1.37032	1.45127
AC010740.1	0	1	0	0	0	0	1.23936	0	0	0
AC010980.2	2	4	4	7	0	1.54813	1.32854	2.42758	1.48945	0
AC011242.6	1	27	6	39	60	1.03349	1.33326	1.54339	1.74783	1.32248
AC011290.5	1	10	4	6	1	1.3835	1.32967	2.09435	1.26548	1.18089
AC011322.1	0	0	0	5	0	0	0	0	1.15672	0
AC011933.1	60	370	169	123	95	66.2347	67.4005	84.0209	49.6011	40.611
AC012074.1	0	0	0	8	0	0	0	0	1.33896	0
AC012318.3	11	113	43	25	5	1.61888	1.57459	1.57087	1.36589	1.08961
AC012358.4	3	0	2	12	0	1.2109	0	1.25838	1.21485	0
AC012379.1	60	370	169	123	95	59.6924	75.6258	68.0589	37.9592	77.9259
AC012501.3	0	0	1	2	0	0	0	1.0899	1.34891	0
AC012512.1	6	3	0	3	0	1.86588	2.60118	0	10.454	0
AC012615.1	60	370	169	123	95	34.2397	39.1668	34.6782	25.7297	26.5644
AC013439.4	2	1	0	0	0	1.10085	1.5609	0	0	0
AC013444.1	1	1	1	0	0	1.19333	1.07138	1.08755	0	0
AC013718.1	26	178	60	58	78	2.15568	2.68977	2.75477	3.49034	2.52352
AC015849.15	0	0	1	0	0	0	0	1.03761	0	0
AC016292.3	0	0	1	0	0	0	0	6.42062	0	0
AC016629.7	31	154	100	60	23	2.42642	2.68796	2.76732	2.66504	2.22195
AC016697.2	0	1	0	0	0	0	1.78367	0	0	0
AC016712.2	0	1	0	0	1	0	2.2315	0	0	4.99075
AC016717.1	0	11	3	1	0	0	3.30974	12.7844	2.89442	0
AC016773.1	43	130	135	115	10	1.69334	2.05984	1.9829	2.4035	1.73452
AC018633.4	2	86	34	6	45	1.2235	1.70624	1.68872	1.36221	1.2237
AC018641.7	0	0	0	1	0	0	0	0	1.51082	0
AC018804.7	7	80	41	4	1	3.39479	5.22726	5.86578	2.9601	1.91243
AC018865.5	0	1	0	0	0	0	2.57679	0	0	0
AC018865.8	11	88	60	16	9	10.6473	15.2994	15.0748	12.0695	10.6356
AC019181.3	0	1	0	0	0	0	2.74796	0	0	0
AC019349.4	0	1	0	0	0	0	1.02101	0	0	0
AC020663.1	60	370	169	123	95	25.4844	34.8887	32.4837	23.8179	21.4677
AC020907.2	0	10	0	1	46	0	2.74939	0	1.59889	1.80288
AC020910.2	2	68	32	12	13	1.17203	1.29605	1.28455	1.20489	1.23256
AC021593.1	59	370	168	111	95	4.12655	5.72382	5.74673	3.71025	4.71633
AC022558.1	0	0	2	0	0	0	0	4.25424	0	0
AC022596.6	0	2	0	19	0	0	1.49144	0	4.10802	0
AC023085.1	0	0	1	0	0	0	0	1.29228	0	0
AC024560.3	55	338	162	112	91	7.88642	7.69034	8.62764	8.66333	9.00594
AC025811.1	0	1	1	0	0	0	1.029	2.24739	0	0
AC034102.1	60	370	169	123	95	63.2372	66.4201	68.2096	40.5623	56.4488
AC034193.5	1	1	2	4	0	1.09491	1.52333	1.75386	2.18051	0
AC040173.1	60	370	169	123	95	12.721	25.1334	25.491	10.3267	19.7529
AC064872.1	4	5	6	20	1	3.79969	1.9741	3.16233	2.19217	2.0826
AC067852.1	60	370	169	123	95	18.3215	23.2687	23.9041	17.6844	21.4147
AC068134.10	8	83	41	43	36	1.65791	1.45196	1.41867	1.60838	1.39857
AC068134.5	0	0	0	1	0	0	0	0	1.16881	0
AC068137.13	1	5	0	0	0	3.06698	1.30358	0	0	0
AC068137.2	0	0	1	0	0	0	0	2.24737	0	0
AC069213.1	7	62	29	26	40	6.13929	3.21304	3.99929	4.33317	2.96039
AC069257.6	0	1	0	0	0	0	1.95839	0	0	0
AC069282.6	47	340	148	110	93	1.58224	2.1262	2.29267	2.0412	2.46002
AC069287.1	60	370	169	123	95	30.0671	34.557	33.3045	25.6986	30.3557
AC072052.7	3	38	19	6	19	1.63229	1.48918	1.50001	1.3895	1.51227
AC073063.10	1	13	16	17	11	1.54396	1.27873	1.29032	1.40407	1.17878
AC073150.6	3	3	1	2	0	1.86528	1.7374	3.83264	4.12701	0
AC073331.2	0	1	0	0	0	0	3.91022	0	0	0
AC073410.1	0	0	0	1	0	0	0	0	1.19268	0
AC073415.2	0	0	0	2	0	0	0	0	3.28745	0
AC073465.1	0	3	2	1	0	0	1.79023	1.85083	1.18667	0
AC073465.2	0	1	0	0	0	0	1.00134	0	0	0
AC073842.18	0	1	0	0	0	0	1.65988	0	0	0
AC073850.6	1	12	7	1	29	1.07623	5.39806	2.40764	1.16634	3.24353
AC073869.1	0	3	1	0	0	0	1.48503	2.48299	0	0
AC078899.2	3	2	0	0	0	1.80525	1.43072	0	0	0
AC078994.2	0	0	1	0	0	0	0	3.2682	0	0
AC079005.2	0	1	0	0	0	0	1.05109	0	0	0
AC079325.6	0	0	0	2	0	0	0	0	1.49105	0
AC079776.2	3	186	46	0	37	3.7061	6.65809	5.80148	0	3.31614
AC083799.1	60	370	169	123	95	5.31212	6.8353	7.53873	7.34757	5.31032
AC083899.1	0	0	1	0	0	0	0	2.94464	0	0
AC087269.1	55	311	127	114	94	2.77603	2.52518	2.65872	6.52006	3.06558
AC089999.1	60	370	169	123	95	15.8576	15.6242	16.0351	17.3895	12.6709
AC090283.3	2	21	11	0	1	2.98761	5.7788	3.14219	0	1.13631
AC090425.1	21	156	73	33	75	1.59632	1.47627	1.66782	1.70511	1.4152
AC090774.2	0	6	4	0	0	0	2.26648	8.53986	0	0
AC090945.1	0	0	1	1	0	0	0	1.66332	1.23179	0
AC090953.1	40	289	87	52	93	2.42267	5.53872	3.31512	2.41129	16.9295
AC091167.3	0	0	1	0	0	0	0	1.54431	0	0
AC091171.1	60	370	169	123	95	8.86224	11.0773	9.05358	8.86944	11.9909
AC092143.1	34	273	118	89	24	2.17591	2.33565	2.35245	2.32785	1.54088
AC092569.2	9	9	6	3	0	2.19326	1.7217	1.86972	2.06087	0
AC092653.5	5	12	5	6	0	1.81512	1.36496	1.41297	1.68355	0
AC092798.2	0	0	1	0	0	0	0	3.12092	0	0
AC093063.2	4	2	8	4	0	4.29165	1.70622	3.10662	2.54909	0
AC093162.5	35	118	51	71	58	2.21433	1.57496	1.59604	2.02295	1.89801
AC093616.4	22	145	80	60	37	7.3253	6.38515	6.2044	6.69523	6.24475
AC093668.3	0	1	2	0	3	0	5.30882	6.99665	0	6.80333
AC093724.2	10	233	92	19	27	1.98796	2.44872	2.3341	1.71273	1.47725
AC093734.1	60	368	161	121	94	4.78893	5.00527	4.69887	5.19908	6.57197
AC093838.4	53	353	162	113	92	2.02338	3.16893	3.40484	2.32803	2.64406
AC094019.4	0	4	0	0	2	0	1.16503	0	0	1.21693
AC096649.1	0	0	0	1	0	0	0	0	1.14892	0
AC096664.3	0	0	0	0	1	0	0	0	0	1.00183
AC097359.1	31	220	88	51	56	1.76674	1.55058	1.61946	1.6101	1.25889
AC097374.2	1	0	0	0	0	1.01353	0	0	0	0
AC097639.8	0	0	0	1	0	0	0	0	2.23842	0
AC098592.6	0	0	1	0	0	0	0	1.4336	0	0
AC098614.2	0	1	3	3	0	0	1.68452	2.10428	3.11517	0
AC098828.3	0	1	0	0	0	0	1.41999	0	0	0
AC099522.1	12	26	33	59	3	2.01642	3.8094	2.50897	2.91001	2.68746
AC100791.1	60	369	166	122	95	9.22966	8.79025	9.22108	7.03732	8.27384
AC103563.2	3	3	4	6	1	7.22785	8.01428	11.7248	13.0827	4.02441
AC103563.3	0	0	1	0	0	0	0	1.40451	0	0
AC103563.5	0	1	1	0	0	0	5.47704	27.4312	0	0
AC103965.1	39	248	125	100	53	12.7179	10.1537	11.4802	14.1604	10.4787
AC104131.1	0	0	0	1	0	0	0	0	4.04485	0
AC104304.1	0	0	0	3	0	0	0	0	1.49337	0
AC104651.1	0	0	0	2	0	0	0	0	1.4563	0
AC104698.1	60	370	169	123	95	19.8335	18.4895	14.8872	23.7712	32.4585
AC105396.3	0	1	1	0	0	0	2.01914	2.3256	0	0
AC105402.3	0	0	0	1	0	0	0	0	1.1875	0
AC105921.5	0	1	0	0	0	0	1.30499	0	0	0
AC107613.1	1	1	4	0	0	2.95733	1.34618	2.48853	0	0
AC108039.1	1	1	0	0	0	8.58329	9.03889	0	0	0
AC108463.2	10	47	27	8	6	1.24915	1.31853	1.42947	1.27143	1.5259
AC110619.1	32	138	80	0	2	3.5192	3.10601	4.15835	0	2.07847
AC111155.1	0	0	1	1	0	0	0	83.6264	5.94745	0
AC114812.5	1	0	0	0	0	3.80561	0	0	0	0
AC121251.1	0	0	1	0	0	0	0	1.48502	0	0
AC122129.1	0	3	1	0	4	0	1.48535	3.22124	0	1.15221
AC124309.1	0	18	1	3	3	0	1.20404	1.24096	1.09127	1.44956
AC128709.1	3	1	2	4	0	1.17779	1.03835	1.06952	1.23482	0
AC131180.2	0	0	1	0	0	0	0	4.72704	0	0
AC132008.1	1	2	2	0	0	1.43686	1.44338	1.28237	0	0
AC132872.1	59	368	169	122	95	3.30007	3.30234	3.69399	2.85651	2.67662
AC134915.1	0	0	1	0	0	0	0	3.81118	0	0
AC140481.1	0	0	3	0	0	0	0	67.501	0	0
AC141586.5	30	223	115	28	33	1.71049	1.95742	1.80118	1.46365	1.51726
AC226119.4	0	2	3	1	0	0	4.82234	2.23733	4.52877	0
ACTBP8	0	0	1	1	0	0	0	1.58224	1.21018	0
ACTG1P1	0	5	5	12	0	0	1.09689	1.15023	1.63914	0
AD000092.3	2	19	12	28	15	1.40353	1.22243	1.19955	1.42225	1.225
ADAM1A	11	164	91	36	60	1.36758	1.46845	1.55831	1.52838	1.48888
ADAM5	0	2	0	0	0	0	7.37822	0	0	0
ADCY10P1	4	6	5	7	6	1.76107	1.27433	1.51045	1.97451	2.55608
AE000658.25	2	0	0	0	1	5.78895	0	0	0	2.25919
AE000658.26	1	0	0	0	0	1.94025	0	0	0	0
AF146191.8	0	0	1	0	0	0	0	8.01877	0	0
AF186192.5	7	122	65	20	51	1.96977	1.90465	2.49197	2.38548	1.58045
AF277315.13	0	1	2	1	0	0	1.97885	2.35618	3.12728	0
AFG3L1P	10	67	67	55	39	1.34862	1.25272	1.37078	1.54515	1.29583
AHCYP8	5	31	18	5	0	2.67506	2.73623	2.99978	3.1563	0
AK3P3	0	2	0	1	0	0	2.08826	0	1.23999	0
AKR1C5P	1	0	0	0	0	1.10812	0	0	0	0
AKR1C6P	0	0	0	1	0	0	0	0	1.06782	0
AKR1C7P	0	0	0	1	0	0	0	0	1.06945	0
AL021068.1	19	240	108	14	50	1.82118	2.63034	3.09629	1.40517	1.7303
AL021707.1	60	370	169	123	95	11.6071	10.3084	9.61385	13.5784	10.3028
AL021707.2	60	370	169	123	95	9.89309	8.73667	8.13884	10.5265	8.78542
AL021977.1	60	370	169	123	95	25.8662	22.0642	22.24	19.3868	16.7484
AL022393.7	0	1	1	0	0	0	1.30094	1.82411	0	0
AL034548.1	60	370	169	123	95	6.96427	8.46548	9.02449	8.18301	8.0736
AL118508.1	59	369	168	123	95	14.5558	19.5528	12.3543	13.0945	28.5262
AL133458.1	0	17	4	1	6	0	1.42753	1.48685	1.17276	1.57262
AL137059.1	60	370	169	123	95	5.29367	5.01278	5.5708	5.59671	3.89182
AL139385.1	60	370	169	123	95	19.2785	22.1586	19.5894	18.5191	18.4794
AL139819.1	60	370	169	122	95	237.635	141.614	227.481	70.1746	255.532
AL162497.1	54	367	165	118	95	3.64206	10.4203	8.4968	9.03844	22.337
AL353671.3	53	342	153	109	90	2.25034	2.24021	2.28439	2.32691	2.01972
AL353898.2	0	2	0	1	0	0	2.42553	0	5.36093	0
AL353898.3	0	0	1	1	0	0	0	5.07112	3.17332	0
AL354808.1	58	367	164	116	94	7.37844	9.85805	8.41977	7.24832	11.9172
AL356740.1	60	368	163	123	95	6.80279	4.40912	4.5151	12.2235	6.75437
AL358781.1	60	370	169	123	95	37.9074	41.6192	38.07	34.0196	43.553
AL391005.1	0	2	1	0	0	0	1.12248	4.97928	0	0
AL391319.1	60	370	169	123	95	17.0039	50.4388	32.0893	13.1277	41.4402
AL391357.1	60	370	169	123	95	21.2691	28.1357	21.6039	20.2977	34.3059
AL513327.1	60	370	169	123	95	9.61231	10.0573	8.44625	12.2248	10.7314
AL513477.1	2	4	4	3	0	1.22881	1.41993	1.09836	1.66754	0
AL589642.1	0	2	0	0	0	0	4.86817	0	0	0
AL590369.1	57	367	166	121	95	12.2644	29.8668	27.0347	16.1376	21.0796
AL590710.1	60	369	169	123	95	10.672	9.8386	10.9806	9.52502	5.71151
AL590762.1	60	370	169	123	95	190.67	153.283	183.996	208.948	133.438
AL590762.6	0	0	0	1	0	0	0	0	1.01422	0
AL645728.2	58	370	167	120	95	4.37636	5.24604	4.20268	4.74522	6.88756
AL928654.1	38	296	113	71	73	1.74599	1.87662	1.93979	1.8472	1.73078
ALDH7A1P1	4	6	2	3	5	1.47977	1.53951	1.64039	1.59853	1.69659
ALG1L13P	1	1	0	5	0	5.7746	4.46698	0	5.35328	0
ALG1L5P	0	0	0	1	0	0	0	0	1.49322	0
All	60	370	170	123	95
ALMS1P	0	24	10	1	3	0	1.38217	1.69224	1.00066	1.10582
ALOX12P2	4	32	18	8	3	1.2993	1.54612	1.58546	1.99043	1.4694
ALOX15P2	0	0	1	0	1	0	0	1.48966	0	1.64772
AMMECR1LP1	0	0	1	0	0	0	0	1.6689	0	0
AMZ2P1	60	370	169	122	95	4.82538	5.69673	7.53532	4.10089	5.69015
ANKRD18DP	0	0	0	1	0	0	0	0	1.18609	0
ANKRD18EP	44	291	151	99	81	2.06888	2.2444	3.21171	3.15944	2.01033
ANKRD19P	1	34	13	2	4	1.14644	1.67377	1.44673	1.12514	1.26778
ANKRD20A11P	1	16	4	0	0	2.39345	2.22159	1.12428	0	0
ANKRD20A19P	0	1	1	1	0	0	4.42686	11.9154	5.02234	0
ANKRD20A5P	0	25	11	0	0	0	2.06322	1.76745	0	0
ANKRD20A9P	0	1	0	0	0	0	1.51228	0	0	0
ANKRD26P1	0	0	1	1	0	0	0	1.43609	1.16822	0
ANKRD30BP1	0	1	3	0	0	0	1.58799	21.2249	0	0
ANKRD30BP2	0	0	0	1	0	0	0	0	3.90426	0
ANKRD30BP3	0	0	0	2	0	0	0	0	1.23254	0
ANKRD36B	2	18	18	16	9	1.71915	1.64646	1.48337	1.62823	1.66014
ANKRD36BP1	48	318	141	118	89	2.84116	3.04138	3.4384	9.32334	4.22489
ANKRD36BP2	15	28	23	50	14	2.69319	2.4218	2.45033	3.06753	2.50126
ANKRD62P1	0	24	7	3	2	0	2.01668	3.35935	1.31557	1.21796
ANO7P1	0	0	2	0	0	0	0	1.14672	0	0
ANP32BP1	0	1	0	1	0	0	1.85535	0	3.30048	0
AOC4	0	3	0	0	0	0	1.17285	0	0	0
AP000220.1	1	0	0	0	0	2.97012	0	0	0	0
AP000347.4	43	306	148	109	91	3.55822	3.59391	3.55662	3.89271	5.28407
AP000350.7	0	1	0	0	1	0	5.04343	0	0	5.53099
AP000351.10	3	13	7	9	8	1.28644	1.99409	1.87919	1.59491	1.74489
AP000445.1	0	3	1	0	0	0	1.57959	1.07154	0	0
AP000580.1	31	125	63	71	24	4.47232	2.34501	2.46902	2.9993	1.61841
AP000593.5	0	0	0	2	0	0	0	0	4.06606	0
AP001007.1	59	365	163	110	85	3.84326	5.98665	4.98132	4.12174	3.78488
AP001029.1	17	214	125	111	36	1.49513	1.65557	2.02907	2.84083	1.29905
AP001062.1	48	285	119	92	71	3.06714	1.97494	2.01802	2.83966	1.70841
AP001266.1	60	369	169	121	95	3.27465	4.05997	3.73373	5.45533	4.15433
AP001324.1	0	1	0	2	0	0	3.34713	0	1.19687	0
AP001877.1	0	8	8	14	30	0	1.26766	1.35477	1.2581	1.35708
AP002381.2	1	0	0	0	0	4.97418	0	0	0	0
AP002387.1	0	0	1	1	0	0	0	1.21695	8.71394	0
AP002954.6	1	1	0	1	0	1.17794	1.12795	0	1.13834	0
AP003026.1	4	8	6	3	20	1.58753	1.2987	2.27563	4.79193	1.31028
AP006621.1	17	237	105	49	60	1.97825	2.03719	2.3845	2.14799	1.8186
APOBEC3AP1	2	1	0	0	2	3.09981	2.02494	0	0	1.51624
APOC1P1	0	1	0	0	1	0	3.44977	0	0	3.29391
ARF4P2	0	0	1	0	0	0	0	4.98815	0	0
ARL2BPP10	0	0	0	1	0	0	0	0	1.00871	0
ARL2BPP4	1	1	0	0	0	1.03302	2.0901	0	0	0
ARPC3P1	0	1	1	0	0	0	5.15357	54.9369	0	0
ASB9P1	0	0	0	1	0	0	0	0	4.52517	0
ASLP1	0	11	5	5	18	0	1.36939	1.20412	1.24629	1.15887
ASNSP1	1	0	3	11	0	1.89159	0	2.32299	1.68494	0
ASS1P12	0	1	2	6	0	0	1.07434	1.16902	1.36473	0
ATP5C1P1	0	0	1	0	0	0	0	1.1594	0	0
ATP5F1P5	2	105	22	0	59	1.2832	1.59789	1.81868	0	1.39444
ATP5G1P1	0	0	1	0	0	0	0	1.20521	0	0
ATP5G1P4	10	2	13	11	0	1.84101	2.35274	1.47918	1.33584	0
ATP5G1P6	0	0	1	0	0	0	0	1.14063	0	0
ATP8A2P1	42	327	118	13	86	15.2605	44.4346	29.9454	5.71714	20.9282
ATP8B5P	1	0	0	2	0	3.07484	0	0	2.58744	0
AURKAPS1	0	0	0	3	0	0	0	0	1.89771	0
AZGP1P1	41	325	130	8	46	5.13957	6.00647	5.35046	4.27436	3.54167
BAGE2	1	2	10	1	0	3.78718	2.23612	4.05463	1.60426	0
BAK1P2	1	3	2	0	0	1.43613	2.01102	1.18023	0	0
BASP1P1	0	0	0	1	0	0	0	0	4.36764	0
BCAS2P1	0	0	0	1	0	0	0	0	1.49516	0
BCAS2P2	1	1	1	0	0	1.37338	2.14257	23.1848	0	0
BCRP1	1	1	2	0	0	3.15717	4.00578	4.3871	0	0
BMS1P3	2	54	25	2	70	1.72927	2.15498	1.51698	2.49245	2.76957
BMS1P4	18	212	107	35	59	1.99147	2.08978	2.06339	1.61447	2.52111
BNIP3P1	0	0	1	0	0	0	0	2.78922	0	0
BPIFA4P	0	3	4	0	0	0	12.4543	1.38898	0	0
BRD7P3	0	0	1	0	0	0	0	13.6246	0	0
BTBD7P1	1	6	0	8	0	1.0531	1.80289	0	1.53982	0
BTN2A3P	1	11	0	4	11	1.87728	1.19207	0	1.39687	1.29452
BTNL10	2	8	5	2	0	1.41649	1.63349	1.92131	1.75096	0
BX842568.2	0	0	0	10	0	0	0	0	1.47971	0
BX936347.1	60	369	169	115	95	6.24182	6.35603	7.1714	3.99997	3.94422
C4BPAP2	0	0	0	1	0	0	0	0	2.35718	0
CA5BP1	54	329	155	119	89	3.03399	1.98778	2.20859	3.1312	2.03625
CALM1P2	0	0	0	1	1	0	0	0	10.7681	1.2962
CALM2P1	0	0	1	0	0	0	0	1.80507	0	0
CALM2P2	3	27	13	0	26	1.83309	1.63375	1.62661	0	1.83047
CAP1P2	1	2	0	1	0	2.08045	1.54757	0	1.20659	0
CARM1P1	0	0	0	3	0	0	0	0	2.3345	0
CASP1P2	0	1	1	2	0	0	1.23884	2.48404	2.7715	0
CATSPER2P1	3	13	20	0	0	1.03551	1.27254	1.22219	0	0
CBX1P3	0	1	0	1	0	0	1.53439	0	1.61241	0
CBX3P2	0	17	5	27	39	0	1.29169	1.29102	1.48585	1.37078
CCDC144B	0	3	4	2	7	0	1.84632	1.45613	2.22622	1.65406
CCDC144CP	0	0	0	2	0	0	0	0	2.04686	0
CCDC162P	8	7	4	0	0	2.36281	2.5615	1.17721	0	0
CCNYL2	0	0	0	1	0	0	0	0	1.51286	0
CCT6P1	51	331	166	116	91	2.78206	3.00171	3.27746	3.71839	3.34809
CCT6P3	33	278	127	97	72	8.46814	11.1805	9.92641	11.1859	11.0936
CCT7P2	2	0	1	0	1	3.00454	0	3.33739	0	1.30719
CCT8P1	7	112	25	6	15	1.9814	1.72694	1.87221	1.58648	2.44123
CD24P4	60	361	167	123	95	919.573	373.662	459.768	614.302	203.073
CDC20P1	0	0	0	5	30	0	0	0	1.44715	1.48233
CDC27P1	0	4	2	3	0	0	3.3424	2.37419	2.88596	0
CEACAMP10	1	0	0	0	0	5.9052	0	0	0	0
CEBPA-AS1	20	112	52	36	70	1.71425	1.79049	1.73412	2.24652	1.94528
CELP	0	0	0	0	2	0	0	0	0	1.77428
CES1P1	4	25	4	0	20	1.25352	2.84862	5.49313	0	2.70574
CETN4P	0	1	0	1	0	0	1.17746	0	1.03325	0
CFL1P5	13	118	58	0	3	1.54988	1.48758	1.57763	0	1.10862
CFL1P8	0	0	1	0	0	0	0	2.93314	0	0
CHCHD3P1	0	6	2	0	0	0	1.79101	1.19384	0	0
CHCHD4P3	0	3	3	3	1	0	1.103	1.13394	1.27632	1.49389
CHIAP1	0	0	0	1	0	0	0	0	1.36612	0
CHIAP2	0	1	1	0	0	0	3.12618	3.72266	0	0
CHMP4BP1	3	1	1	6	0	6.76558	1.58519	1.3407	2.53304	0
CIDECP	60	370	169	123	95	5.98241	5.61217	6.78062	6.74161	4.83441
CLCP2	0	1	0	0	0	0	8.35742	0	0	0
CLEC4GP1	0	0	0	0	1	0	0	0	0	2.94129
CLUHP3	20	231	89	44	63	1.24289	1.86789	1.70267	1.50128	2.00357
CLUHP5	0	1	0	0	0	0	21.3165	0	0	0
CMAHP	47	299	110	82	93	5.51421	3.15619	3.31925	3.03079	3.5565
CNN2P1	1	0	0	1	0	1.01811	0	0	1.54277	0
CNN2P10	0	0	0	1	0	0	0	0	1.2346	0
CNN2P8	0	2	0	0	0	0	5.5877	0	0	0
CNOT4P1	0	0	0	0	1	0	0	0	0	1.19959
COL6A4P1	0	0	1	0	0	0	0	1.22395	0	0
COTL1P2	0	1	0	0	0	0	2.69351	0	0	0
COX5BP6	0	4	3	3	0	0	1.89278	1.5406	1.95234	0
COX5BP7	1	2	4	4	0	1.49153	1.53592	1.36639	1.38896	0
COX6CP1	0	0	1	0	0	0	0	1.44346	0	0
CPHL1P	17	87	28	2	50	3.42171	8.86781	6.9237	2.61751	5.39471
CPSF1P1	1	2	6	1	0	4.14154	1.36631	1.33509	1.38111	0
CRHR1-IT1	32	315	150	104	90	2.03119	2.60347	2.84212	2.55534	3.04846
CROCCP3	0	2	1	0	5	0	1.32036	1.43925	0	1.18489
CRYBB2P1	57	350	161	119	94	5.55911	4.19531	5.47545	7.41637	4.77597
CSN1S2AP	0	0	0	0	2	0	0	0	0	36.7161
CSNK1A1P1	0	0	1	0	0	0	0	1.64001	0	0
CTA-215D11.4	0	0	0	1	0	0	0	0	24.3149	0
CTA-242H14.1	0	1	0	0	1	0	1.21091	0	0	1.35147
CTA-246H3.11	0	4	2	1	1	0	1.16707	1.0358	1.39097	1.33062
CTA-253N17.1	5	119	39	13	10	1.28908	1.3734	1.40559	1.3469	2.66412
CTA-963H5.5	50	343	143	99	86	2.08669	1.95732	1.865	1.84578	1.90832
CTAGE7P	0	0	1	0	0	0	0	1.13356	0	0
CTB-158E9.2	0	0	1	0	0	0	0	1.01978	0	0
CTB-159G17.2	0	0	0	1	0	0	0	0	1.23946	0
CTB-161A2.3	1	2	2	3	0	8.2726	7.16223	6.58976	4.52536	0
CTB-161A2.4	58	357	167	118	95	4.16572	5.33899	4.96177	4.83405	5.53426
CTB-167G5.6	1	8	3	0	0	1.10352	2.30685	3.24558	0	0
CTB-36O1.3	0	0	1	0	0	0	0	2.03619	0	0
CTB-36O1.7	0	0	1	1	1	0	0	1.30035	1.4129	1.05823
CTB-50E14.5	0	5	1	2	7	0	3.10495	2.48701	2.37527	2.95082
CTB-52I2.4	1	1	1	1	0	1.35946	2.32812	1.75554	1.0697	0
CTB-52I2.8	0	0	3	6	0	0	0	1.2856	2.45953	0
CTB-60E11.11	0	1	0	0	0	0	37.0765	0	0	0
CTBP2P1	0	1	0	1	0	0	1.87585	0	2.85704	0
CTC-260E6.10	20	22	53	42	2	2.19314	1.69749	1.88374	1.94477	1.51035
CTC-260E6.11	0	1	0	0	0	0	1.59795	0	0	0
CTC-260E6.2	22	103	68	58	14	6.03146	2.29991	2.84434	5.04746	1.85724
CTC-260E6.9	4	0	1	8	0	2.73213	0	2.06254	2.72416	0
CTC-359D24.3	52	359	166	103	89	2.96484	3.36567	3.69719	2.9769	2.32561
CTC-398G3.1	0	0	1	0	0	0	0	2.20135	0	0
CTC-421K24.1	0	1	0	0	0	0	1.22399	0	0	0
CTC-448F2.6	4	46	21	20	33	1.27807	1.39809	1.49473	2.02703	1.29053
CTC-458A3.1	1	0	2	0	0	1.79096	0	1.31619	0	0
CTC-459F4.6	1	1	0	3	0	2.86255	1.49621	0	1.12612	0
CTC-471F3.5	2	22	13	3	0	1.85431	1.3202	1.41739	1.86431	0
CTC-471J1.10	0	0	1	0	0	0	0	1.6144	0	0
CTC-478M6.1	0	0	0	1	0	0	0	0	2.34887	0
CTC-484M2.1	0	0	1	0	0	0	0	1.31026	0	0
CTC-490E21.13	2	70	37	1	1	1.48424	3.77036	2.90904	5.58782	5.51144
CTC-499B15.4	0	10	7	1	15	0	1.18018	1.29906	1.5364	1.23751
CTD-2006C1.6	10	8	33	16	0	1.33361	1.3683	1.36077	1.43592	0
CTD-2008A1.2	2	10	4	0	7	4.28133	10.7839	1.59593	0	8.03331
CTD-2010I16.1	1	56	23	5	41	1.09302	1.26329	1.38744	1.7243	1.36173
CTD-2022H16.2	0	0	0	2	0	0	0	0	1.7452	0
CTD-2026C7.1	1	16	7	2	3	2.7928	45.9539	23.6868	21.4461	2.52197
CTD-2033D24.2	0	0	0	0	2	0	0	0	0	1.08907
CTD-2124B8.2	50	341	158	103	78	2.46105	2.11151	2.55969	2.82324	1.61828
CTD-2126E3.5	0	1	0	0	0	0	1.57791	0	0	0
CTD-2134P3.2	3	5	5	0	0	1.78389	2.20058	1.9488	0	0
CTD-2138O14.1	2	5	4	1	0	2.38274	1.75256	1.6356	1.29903	0
CTD-2144E22.11	1	1	2	0	0	1.34232	1.19702	2.86892	0	0
CTD-2156G10.1	0	0	0	1	0	0	0	0	1.13283	0
CTD-2182N23.1	0	0	0	1	0	0	0	0	1.32751	0
CTD-2186M15.1	0	0	0	7	0	0	0	0	4.15686	0
CTD-2195M15.1	0	19	10	5	3	0	2.58818	4.80877	2.11863	1.473
CTD-2200P10.1	0	0	1	0	0	0	0	4.12996	0	0
CTD-2206N4.4	2	1	5	0	0	3.30546	1.87578	3.52072	0	0
CTD-2210P15.2	0	1	0	0	0	0	1.84056	0	0	0
CTD-2224J9.4	13	58	38	19	1	6.5167	6.11968	6.02675	6.33647	3.96447
CTD-2224J9.7	0	1	1	0	0	0	1.44316	2.17415	0	0
CTD-2228K2.1	0	0	0	0	1	0	0	0	0	1.02842
CTD-2235C13.1	1	0	0	0	0	2.66758	0	0	0	0
CTD-2248H3.1	0	9	2	0	6	0	2.04997	1.95882	0	1.90779
CTD-2267D19.4	0	0	1	0	0	0	0	1.29299	0	0
CTD-2269E23.3	1	0	0	0	0	1.24772	0	0	0	0
CTD-2290P7.1	0	1	0	0	0	0	3.53153	0	0	0
CTD-2302A16.2	0	1	4	0	0	0	1.29219	1.64237	0	0
CTD-2313N18.2	0	2	0	0	0	0	3.63143	0	0	0
CTD-2325A15.2	0	0	0	1	0	0	0	0	1.39599	0
CTD-2325A15.3	2	0	0	5	0	3.12504	0	0	2.87821	0
CTD-2325P2.2	0	0	0	1	0	0	0	0	2.171	0
CTD-2331H12.5	38	302	126	28	60	2.22642	2.05984	2.10002	1.43767	1.49963
CTD-2501E16.1	0	0	1	0	0	0	0	3.23404	0	0
CTD-2510F5.2	0	1	1	0	0	0	1.39767	1.65269	0	0
CTD-2516K3.3	0	0	0	1	0	0	0	0	1.0024	0
CTD-2521M24.4	1	4	3	0	0	1.44404	1.25156	1.14387	0	0
CTD-2522B17.6	0	1	0	0	0	0	2.56645	0	0	0
CTD-2528L19.3	1	1	0	1	0	1.67987	1.82896	0	3.65765	0
CTD-2542C24.2	1	1	2	1	2	1.13742	1.05018	1.0479	2.71863	1.33213
CTD-2547E10.2	16	188	97	64	56	5.17393	5.27559	5.13058	5.68883	6.12355
CTD-2547L16.3	0	4	3	0	0	0	1.45274	1.74523	0	0
CTD-2554C21.1	16	47	47	57	5	2.04927	1.93523	2.06762	2.49631	2.0456
CTD-2561J22.2	12	74	31	12	5	1.50805	1.39059	1.45275	1.5857	1.28725
CTD-2575K13.6	0	3	4	0	0	0	2.30353	4.92253	0	0
CTD-2583A14.11	60	367	169	121	93	5.63694	10.8063	9.87093	3.91769	3.75487
CTD-2596O15.1	1	0	0	0	0	1.57562	0	0	0	0
CTD-2607J13.1	0	1	0	0	0	0	3.04206	0	0	0
CTD-2611O12.6	0	0	1	0	0	0	0	1.52381	0	0
CTD-2623H2.3	0	1	1	0	0	0	1.08387	1.79687	0	0
CTD-2623H2.8	1	0	2	0	0	1.81596	0	1.45801	0	0
CTD-2623N2.3	0	56	14	1	43	0	1.22911	1.32255	2.49354	1.28868
CTD-2651B20.2	0	0	1	0	0	0	0	1.02302	0	0
CTD-2653M23.1	0	0	0	1	0	0	0	0	1.02129	0
CTD-3030D20.1	1	4	1	2	0	1.41623	1.3652	1.38979	1.17945	0
CTD-3057O21.1	0	0	1	1	0	0	0	3.99618	3.665	0
CTD-3088G3.4	0	1	1	2	0	0	2.27198	1.80293	2.462	0
CTD-3105H18.4	0	5	2	0	0	0	1.07913	1.16382	0	0
CTD-3110P2.2	0	1	2	0	0	0	1.73091	26.0484	0	0
CTD-3138B18.1	9	30	21	1	0	1.61834	1.60645	1.59434	1.04743	0
CTD-3199J23.6	2	19	8	9	18	3.3719	2.14335	2.29027	2.12742	2.30954
CTGLF10P	0	2	0	0	0	0	3.95484	0	0	0
CTGLF12P	0	0	0	1	0	0	0	0	12.0625	0
CXADRP1	1	70	25	0	0	4.90024	4.48755	4.76212	0	0
CXCR2P1	17	39	46	35	4	1.89396	2.61639	2.77897	4.31062	4.02346
CYB5AP5	0	2	2	0	0	0	1.07656	1.89563	0	0
CYCSP10	0	2	2	2	1	0	2.67669	2.74515	2.02599	2.02982
CYCSP34	0	10	2	0	1	0	2.19328	2.01723	0	2.56485
CYCTP	1	0	0	0	0	1.1335	0	0	0	0
CYP21A1P	14	183	50	7	2	5.15147	6.44049	6.01578	3.17945	3.43368
CYP2B7P1	15	282	140	5	32	27.4231	74.4798	65.9353	15.6418	12.077
CYP2F1P	0	1	3	0	0	0	2.21848	2.90781	0	0
CYP2G1P	1	37	11	0	7	4.34374	6.3478	5.90473	0	3.4518
CYP2G2P	0	2	0	0	0	0	1.16203	0	0	0
CYP2T2P	19	300	142	15	84	11.9636	28.0825	54.3639	3.89955	4.27522
CYP2T3P	0	3	1	0	0	0	4.65477	9.90436	0	0
CYP4F23P	27	219	80	6	19	2.07442	3.58628	3.09531	1.50269	1.81571
CYP4F24P	0	0	0	0	7	0	0	0	0	1.26812
CYP4F32P	0	5	3	0	0	0	1.58964	1.58546	0	0
CYP4F34P	0	0	0	2	0	0	0	0	6.61631	0
CYP4Z2P	54	257	99	4	52	12.9004	7.61776	8.41288	13.284	5.07543
DAP3P1	0	1	0	0	0	0	2.11491	0	0	0
DCLRE1CP1	0	0	0	5	1	0	0	0	1.61502	1.89232
DDX11L2	0	1	1	1	1	0	4.75659	12.6427	7.72688	6.52986
DDX12P	5	5	18	23	0	2.1895	2.25752	1.93744	2.72729	0
DNAJB1P1	0	0	0	1	0	0	0	0	2.34145	0
DNAJB3	1	0	0	0	0	2.1891	0	0	0	0
DNAJC19P2	0	0	1	0	0	0	0	27.6278	0	0
DNAJC19P5	1	1	3	3	2	1.04052	1.01182	1.52644	1.78831	1.07781
DND1P1	0	2	0	5	1	0	6.01011	0	5.89369	7.76024
DNM1P44	0	0	0	1	0	0	0	0	1.20266	0
DOC2GP	1	0	1	1	0	1.55619	0	3.34452	1.03128	0
DPH3P1	22	97	76	77	35	1.63509	1.42686	1.50652	1.78951	1.20069
DPRXP2	0	0	2	0	0	0	0	1.37164	0	0
DPY19L2P1	0	3	4	0	0	0	1.83099	6.29977	0	0
DPY19L2P2	0	2	6	1	0	0	2.40679	1.71464	1.2829	0
DPY19L2P4	0	48	16	0	7	0	3.28631	2.35272	0	1.4959
DSTNP1	18	140	62	58	61	1.43956	1.3356	1.43705	1.79517	1.6666
DSTNP2	50	362	165	117	94	2.0279	3.10553	3.32485	3.70914	3.0704
DSTNP4	6	44	30	3	5	1.43387	1.26282	1.43132	1.22275	1.24617
DTX2P1	33	273	115	80	77	2.82567	3.07557	2.52541	3.45904	2.86487
DUSP5P1	5	14	19	4	0	1.59471	3.52277	2.72532	1.74999	0
DUSP8P5	1	9	5	0	0	1.49251	3.02914	1.81423	0	0
DUTP6	2	18	11	28	11	1.47894	1.31744	1.28742	1.5439	1.34515
DUX4L16	0	2	1	0	0	0	1.44339	3.0617	0	0
DUX4L18	0	1	2	0	0	0	1.6192	7.72265	0	0
DUX4L19	0	3	4	0	0	0	3.21052	4.52255	0	0
DUX4L9	0	0	1	3	0	0	0	2.34131	6.0296	0
ECEL1P2	0	0	0	1	0	0	0	0	1.00591	0
EEF1A1P10	0	0	0	1	0	0	0	0	1.94721	0
EEF1A1P28	0	2	0	0	0	0	3.43606	0	0	0
EEF1A1P30	0	0	1	0	0	0	0	2.36093	0	0
EEF1DP1	11	51	43	15	2	2.11109	1.67718	2.21291	1.93127	4.54438
EEF1DP2	1	16	4	2	1	1.17071	1.96157	1.72231	1.47342	1.01852
EEF1DP3	0	3	0	0	0	0	1.47117	0	0	0
EEF1DP5	6	0	0	38	7	1.29379	0	0	1.95554	1.39656
EI24P2	36	201	92	72	61	1.80144	1.44371	1.67435	1.8222	1.44352
EIF3EP1	9	80	35	43	72	1.68416	1.30238	1.70587	1.88641	2.13597
EIF3KP1	0	2	1	0	0	0	2.27382	1.23966	0	0
EIF4A2P4	1	0	0	0	0	3.7787	0	0	0	0
EIF5AP3	0	0	2	0	0	0	0	1.33968	0	0
ELK2BP	1	1	0	0	0	3.17028	5.6462	0	0	0
ELL2P1	1	0	0	0	0	1.90784	0	0	0	0
EMBP1	1	0	2	0	0	3.12923	0	2.06084	0	0
ENO1P1	54	310	135	67	87	12.4186	9.90631	12.7653	2.44418	6.58776
ENO1P4	44	298	116	86	95	2.39309	2.43726	2.10047	2.81059	6.83951
ERLEC1P1	6	53	26	22	12	1.69389	1.47464	1.42967	2.31226	1.35741
ERVWE2	0	0	2	1	0	0	0	8.52848	9.1757	0
ESPNP	0	1	0	1	0	0	1.08805	0	1.17133	0
FAHD2CP	11	162	67	54	64	3.74716	3.86513	3.74306	5.50934	4.75541
FAHD2P1	0	0	0	1	0	0	0	0	1.57006	0
FAM115D	0	0	1	1	0	0	0	4.22286	9.38059	0
FAM207CP	0	4	6	0	0	0	10.2698	6.0482	0	0
FAM35DP	0	0	0	2	0	0	0	0	3.93593	0
FAM86B3P	2	45	34	7	9	1.73755	1.85356	1.86227	1.86916	1.38847
FAM86C2P	10	95	48	14	9	2.21403	1.78206	1.97589	1.6088	1.62924
FAM86DP	2	16	12	19	18	2.83347	2.53533	2.48164	3.23958	2.8936
FAM86EP	13	167	99	13	5	5.93748	5.57006	5.86092	5.14077	3.50507
FAM86FP	8	91	34	18	20	2.63333	2.28653	2.54686	2.51407	2.3996
FAM86GP	0	0	0	1	0	0	0	0	2.37623	0
FAM86HP	8	69	43	8	13	3.24065	4.72346	5.18787	2.79561	2.58254
FAM86JP	0	2	4	0	0	0	1.32739	1.80733	0	0
FAM8A6P	1	0	0	0	0	1.47792	0	0	0	0
FAM92A1P2	0	0	1	0	0	0	0	14.5988	0	0
FAM96AP2	0	0	0	3	3	0	0	0	5.73261	1.27516
FCF1P2	60	370	169	123	95	7.46272	9.56314	8.98817	5.52808	6.69365
FEM1AP1	0	9	2	0	0	0	5.99533	7.09802	0	0
FER1L4	8	33	36	6	2	2.09446	1.99938	2.14812	1.99199	3.09444
FER1L5	0	3	1	0	0	0	1.22538	1.28059	0	0
FERP1	60	369	169	121	95	5.84472	5.41561	5.9229	5.17762	4.6413
FGD5P1	0	1	0	1	0	0	1.17944	0	1.26377	0
FKBP9L	1	0	0	2	0	12.9269	0	0	24.908	0
FMO9P	0	0	1	0	0	0	0	1.29154	0	0
FNBP1P1	4	35	30	8	4	1.20963	1.24057	1.60511	1.37389	1.04812
FTH1P12	0	0	0	1	0	0	0	0	3.56083	0
FTH1P15	0	0	1	0	0	0	0	1.39404	0	0
FTH1P16	0	0	0	1	0	0	0	0	4.05796	0
FTH1P22	3	11	8	6	7	1.34563	1.69115	1.43797	2.60782	1.50486
FTH1P3	1	1	0	0	0	1.74184	1.07226	0	0	0
FTLP14	42	142	94	66	13	3.70962	2.08625	2.66047	3.91853	1.93468
FTOP1	5	3	1	0	8	3.03023	2.43317	4.67958	0	3.50479
FUCA1P1	0	1	1	0	0	0	1.23353	1.08152	0	0
GAPDHP22	0	1	0	0	0	0	2.11248	0	0	0
GAPDHP32	0	0	0	1	0	0	0	0	1.26865	0
GAPDHP33	0	0	0	1	0	0	0	0	2.54244	0
GAPDHP37	0	0	0	1	0	0	0	0	1.23177	0
GAPDHP38	0	0	0	1	0	0	0	0	1.51042	0
GAPDHP55	0	0	0	1	0	0	0	0	1.40251	0
GAPDHP62	20	104	92	45	11	2.07068	1.56927	1.99534	1.91454	1.23056
GAPDHP71	1	11	4	0	1	1.24155	1.60807	1.53686	0	1.53104
GATS	24	261	102	84	94	2.84427	1.91006	2.20873	2.38459	2.26994
GBAP1	5	77	47	69	3	1.74758	1.53089	1.70942	1.92813	1.18716
GBP1P1	30	69	49	70	48	3.37797	2.00975	3.81122	6.53843	1.76078
GCSHP3	29	240	102	46	62	3.31261	3.33722	3.04221	3.2172	3.08632
GEMIN8P4	14	99	61	78	5	1.74574	1.61744	1.64227	1.95715	1.45529
GGTA1P	49	336	124	100	95	2.76465	3.67966	2.49311	3.85926	11.5849
GLUD1P3	1	19	12	1	2	15.7244	6.8063	4.98164	5.24571	3.28691
GLULP4	0	0	0	1	0	0	0	0	1.30579	0
GLYATL1P1	3	3	2	2	4	2.81312	1.39171	1.10049	1.0445	1.95496
GLYATL1P2	1	5	4	1	0	1.66315	1.68057	1.44384	1.27979	0
GLYATL1P3	1	2	1	0	2	7.23903	6.04287	4.52979	0	9.56151
GLYATL1P4	5	5	3	1	16	438.325	164.882	9.00767	4.0855	70.2661
GNAQP1	3	84	51	3	1	4.64228	4.04638	5.95499	6.51961	2.32345
GNL3LP1	2	6	12	4	0	1.15816	1.37481	1.23429	1.21675	0
GNRHR2	10	97	34	23	15	1.47954	1.36545	1.34195	1.31197	1.15421
GOLGA2B	17	245	107	14	58	1.64256	1.82695	1.89873	1.49684	1.76062
GOLGA2P4	0	1	0	0	0	0	1.1288	0	0	0
GPR32P1	0	0	0	1	0	0	0	0	1.17714	0
GRAMD4P1	0	3	0	0	0	0	7.42344	0	0	0
GS1-124K5.12	60	370	169	121	95	3.46868	3.8918	3.77026	3.78928	4.50957
GS1-124K5.2	2	47	17	2	11	1.5196	1.60519	1.41719	1.42034	1.7021
GS1-124K5.6	2	34	16	9	5	2.27154	2.10122	2.03344	1.90345	2.18914
GS1-304P7.1	0	1	0	2	0	0	1.52363	0	4.88542	0
GS1-304P7.2	0	1	0	1	0	0	1.29824	0	3.60576	0
GS1-383H3.6	0	2	0	0	0	0	4.01256	0	0	0
GS1-594A7.5	0	0	0	1	0	0	0	0	1.06296	0
GSTA7P	0	0	0	1	0	0	0	0	2.5679	0
GSTM3P1	1	1	2	0	0	1.06448	2.31324	3.34664	0	0
GTF2F2P2	0	1	0	0	0	0	1.7353	0	0	0
GTF2IRD2P1	0	0	0	23	0	0	0	0	9.35569	0
GUCY1B2	1	16	12	2	0	1.07956	1.3603	1.41316	1.28902	0
GUCY2EP	0	0	1	0	0	0	0	1.11161	0	0
GUSBP1	8	63	31	18	21	9.10816	13.1712	13.2503	7.55856	9.28905
GUSBP11	2	42	13	15	41	1.05272	1.27591	1.23698	1.35322	1.47604
GUSBP5	1	1	4	2	0	1.68986	1.4451	1.24597	1.32096	0
GVINP1	13	35	14	23	19	1.53749	1.97634	1.80336	2.13919	1.876
GVINP2	1	0	0	0	0	4.4041	0	0	0	0
H3F3AP4	1	8	2	2	0	168.11	201.507	135.588	332.187	0
H3F3BP2	1	0	0	0	0	1.24588	0	0	0	0
HAVCR1P1	1	0	0	1	0	1.044	0	0	2.60456	0
HCG4	3	120	32	29	41	3.93178	1.90003	1.97284	2.29201	1.41968
HCG4B	1	2	1	5	12	1.1113	1.64904	1.17059	1.41015	1.4289
HCG4P11	60	364	159	121	95	9.43414	6.59674	7.18148	15.7427	6.97068
HCG4P3	0	3	0	4	1	0	1.29297	0	1.36067	1.0707
HCG4P5	60	370	169	123	95	76.6473	60.451	63.181	97.4319	52.5976
HCG4P7	45	270	117	87	75	10.0494	7.16996	8.24674	13.3087	6.38752
HCG4P8	33	165	75	64	38	4.19626	2.79114	3.66524	4.80694	2.78894
HDAC1P1	1	0	0	0	0	5.70063	0	0	0	0
HERC2P2	59	359	166	119	95	20.6276	24.2582	26.342	21.6125	51.9812
HERC2P9	0	0	1	0	0	0	0	31.7634	0	0
HIGD1AP11	0	38	6	0	27	0	1.58451	1.51904	0	1.79153
HILS1	0	1	0	15	1	0	2.65819	0	3.06571	3.20589
HIST1H1PS1	25	163	83	41	7	4.14476	5.16129	4.98442	3.44744	4.63064
HIST1H2APS3	2	17	21	1	0	3.0344	3.55544	3.64862	2.81926	0
HIST1H2APS4	1	3	8	0	0	1.2106	1.34752	2.1195	0	0
HIST1H2BPS2	2	0	1	1	0	8.4608	0	1.93744	1.07424	0
HIST1H4PS1	3	5	2	2	0	1.17125	1.53056	1.32706	2.63732	0
HIST2H2BC	9	33	31	4	0	4.70223	4.93757	5.00301	3.53821	0
HIST2H2BD	2	13	17	1	0	5.55851	7.59766	7.99815	6.86293	0
HIST2H3DP1	0	0	0	1	0	0	0	0	3.23858	0
HLA-DPA3	0	1	2	2	0	0	2.71438	2.82077	1.55169	0
HLA-DPB2	0	0	1	1	0	0	0	1.30823	1.123	0
HLA-DRB6	56	333	145	108	85	10.8359	9.26571	9.01446	13.6791	7.71586
HLA-DRB9	10	24	12	21	6	1.85216	2.06287	2.12793	2.40248	1.57354
HLA-H	60	355	157	122	94	17.7279	14.4204	15.657	25.7004	12.1402
HLA-J	12	83	34	28	20	13.5905	4.80707	7.92226	9.7542	3.8225
HLA-K	8	94	35	36	72	1.48313	1.67048	1.59734	2.0134	2.1069
HLA-L	43	231	104	91	63	7.72432	7.27188	7.19031	8.28791	5.28402
HLA-P	0	0	0	1	0	0	0	0	1.57091	0
HLA-U	19	113	40	41	34	15.1815	11.8514	13.087	20.2101	9.30121
HLA-V	0	20	8	17	4	0	1.60633	1.60316	3.35733	1.91293
HMGA1P2	1	0	0	0	0	2.69145	0	0	0	0
HMGA1P8	0	1	4	0	0	0	2.82628	3.54809	0	0
HMGB1P11	0	0	1	0	0	0	0	1.94867	0	0
HMGB1P17	0	0	1	0	0	0	0	1.99313	0	0
HMGB1P24	0	1	1	0	0	0	1.20976	3.62627	0	0
HMGB1P3	43	289	131	91	62	1.99846	2.04097	2.32578	2.28788	1.65939
HMGB1P30	0	0	1	0	0	0	0	1.29208	0	0
HMGB1P31	0	1	0	1	0	0	1.12164	0	1.1189	0
HMGB1P41	0	0	4	0	0	0	0	1.29624	0	0
HMGB3P10	0	3	0	0	5	0	1.74279	0	0	1.75988
HMGB3P22	1	15	5	8	4	1.055	1.3671	1.43077	1.648	1.35122
HMGB3P24	0	0	4	3	0	0	0	1.27813	1.98479	0
HMGB3P32	0	1	0	0	0	0	1.7288	0	0	0
HMGN1P18	1	2	2	0	0	15.2416	5.61673	8.31152	0	0
HMGN1P3	1	4	0	2	0	3.76466	7.91506	0	2.62798	0
HMGN2P46	1	1	0	3	0	1.74336	1.20685	0	1.16821	0
HNRNPA1P11	0	0	0	1	0	0	0	0	1.63949	0
HNRNPA1P16	24	118	98	69	21	1.43268	1.47105	1.70242	1.61082	1.269
HNRNPA1P21	27	41	40	41	5	3.22918	2.79746	2.61443	2.38843	2.61001
HNRNPA1P33	1	2	0	49	14	15.7617	1.70511	0	7.78816	3.54538
HNRPCP	9	12	21	17	3	1.66405	1.24974	1.33905	1.50349	1.09274
hsa-mir-6723	2	20	13	8	9	808.415	625.555	805.049	745.685	536.176
HSD17B1P1	0	14	3	1	6	0	1.34916	1.37036	1.06102	1.1722
HSD17B7P2	0	37	10	2	3	0	3.09745	2.56461	6.06076	1.57449
HSD3BP1	2	4	2	0	3	10.8617	2.72524	1.28148	0	2.92829
HSD3BP2	6	4	2	0	7	12.2419	16.0574	1.13008	0	13.6553
HSD3BP5	0	0	0	2	0	0	0	0	4.63499	0
HSP90AB3P	0	0	0	0	1	0	0	0	0	5.30118
HSP90B2P	0	0	1	0	0	0	0	6.67905	0	0
HSPA7	19	169	68	68	51	2.93431	3.11403	2.70854	3.50605	3.47047
HSPA8P13	0	0	0	1	0	0	0	0	1.62553	0
HSPA8P15	1	11	23	0	0	1.03424	1.25409	1.95508	0	0
HSPA8P8	0	11	5	0	1	0	2.99059	6.30142	0	16.6562
HSPB1P1	11	113	86	13	4	4.78859	6.65936	6.0076	6.06689	7.8587
HSPD1P10	0	0	0	2	0	0	0	0	4.54786	0
HSPD1P11	0	1	1	0	0	0	1.37965	1.02806	0	0
HSPD1P15	0	4	1	0	0	0	3.00214	1.99426	0	0
HSPD1P21	1	0	0	0	0	1.54933	0	0	0	0
HSPD1P6	0	0	0	7	0	0	0	0	3.88723	0
HTATSF1P2	45	228	104	77	50	3.90061	2.56743	3.8349	3.168	1.88945
HTR7P1	6	143	66	4	27	1.54854	2.54156	6.05557	1.49984	1.21902
IFIT1P1	0	0	1	0	0	0	0	1.162	0	0
IFITM4P	0	1	0	1	0	0	1.25089	0	1.16888	0
IFITM9P	0	1	0	0	0	0	2.08183	0	0	0
IFNWP19	1	7	0	11	11	1.83972	1.46185	0	3.46757	1.52947
IFNWP2	0	0	1	0	0	0	0	1.6675	0	0
IGBP1P4	0	0	0	1	0	0	0	0	13.3759	0
IGFL1P1	1	3	0	3	2	1.59866	1.37101	0	3.52997	1.53961
IGHEP1	2	0	0	0	0	7.76432	0	0	0	0
IGHGP	57	324	143	116	83	189.369	34.2573	87.0248	189.324	18.6638
IGHJ3P	5	2	3	8	1	9.02333	10.7665	12.6308	7.49909	15.1963
IGHV1-12	17	14	15	15	9	52.9458	13.7635	21.8611	61.6227	14.7976
IGHV1-17	0	0	1	0	0	0	0	16.1602	0	0
IGHV1-67	4	2	1	3	0	6.71369	15.3846	2.0056	3.9606	0
IGHV1-68	0	0	1	0	0	0	0	35.6581	0	0
IGHV1OR15-2	11	24	7	14	7	16.9382	7.43637	12.3712	21.2609	11.5457
IGHV1OR15-3	17	21	15	19	9	10.8331	4.05807	23.9732	16.0658	5.0687
IGHV1OR15-4	0	0	0	0	1	0	0	0	0	1.40617
IGHV2-10	2	1	1	1	0	3.96442	3.56633	1.22364	5.98379	0
IGHV3-19	0	0	1	1	0	0	0	4.80526	3.4479	0
IGHV3-25	1	2	0	0	0	1.99692	2.67191	0	0	0
IGHV3-37	0	1	0	0	0	0	2.21755	0	0	0
IGHV3-41	8	8	6	17	1	4.17756	2.35388	4.51252	4.30715	2.06079
IGHV3-42	7	6	6	14	4	2.37272	1.85596	2.2348	3.29158	2.52585
IGHV3-47	0	0	0	4	0	0	0	0	3.028	0
IGHV3-52	2	3	0	9	1	2.37461	2.62385	0	3.25535	2.48327
IGHV3-54	3	1	1	1	1	2.75366	2.41639	7.88999	2.53532	4.39153
IGHV3-6	4	6	4	6	1	2.60513	6.22312	1.91307	4.43621	1.61439
IGHV3-60	2	0	3	1	0	2.21177	0	10.495	11.1353	0
IGHV3-62	2	1	2	3	0	10.1331	7.78317	9.85944	8.99801	0
IGHV3-63	0	0	0	1	0	0	0	0	2.65569	0
IGHV3-65	10	7	8	15	6	3.53083	2.95087	8.78858	6.04074	3.2964
IGHV3-79	1	0	0	0	0	2.19031	0	0	0	0
IGHV4-55	26	65	32	40	21	27.2191	16.5893	13.0881	17.6041	12.9305
IGHV5-78	8	16	9	11	5	7.007	46.567	5.29656	3.74289	5.22702
IGHV7-27	16	9	10	15	3	24.5378	6.94345	12.663	21.7113	7.41795
IGHV7-56	1	0	0	1	0	1.85663	0	0	3.56028	0
IGHVII-26-2	4	2	1	0	1	6.19039	3.13685	1.32304	0	2.38709
IGHVII-28-1	0	0	0	1	0	0	0	0	3.88435	0
IGHVII-44-2	4	10	10	5	0	7.35532	6.62437	6.01588	3.03473	0
IGHVIII-11-1	1	0	0	0	0	2.04169	0	0	0	0
IGHVIII-67-4	0	0	0	0	1	0	0	0	0	1.62317
IGJCOR18	0	0	0	1	0	0	0	0	2.40177	0
IGKV2-18	3	3	2	5	0	17.8045	15.8533	12.0041	14.9041	0
IGKV2-4	5	7	2	6	2	2.3446	2.94995	2.17753	2.58467	1.74593
IGKV2OR22-4	1	5	3	5	1	1.28301	7.02315	8.20168	3.70061	1.85729
IGKV7-3	4	1	3	3	0	2.48599	48.1245	2.17319	1.71385	0
IGLC5	3	3	2	7	1	6.28117	4.11257	11.6439	3.95183	1.70575
IGLC6	1	5	3	5	0	3.69341	11.0812	6.05335	19.8913	0
IGLL3P	1	0	1	1	0	7.12919	0	3.02106	6.36097	0
IGLV1-41	5	5	6	6	2	9.816	5.08476	4.94006	7.76655	3.08042
IGLV2-28	23	32	25	28	19	11.0199	5.29367	11.0509	5.77103	2.5673
IGLV2-34	1	2	3	3	0	5.89896	5.84873	12.2196	6.6139	0
IGLV2-5	13	23	17	27	9	7.89742	2.78323	6.83501	4.48323	2.91639
IGLV3-13	0	0	0	2	0	0	0	0	2.54205	0
IGLV3-15	0	1	0	0	0	0	3.39187	0	0	0
IGLV3-17	0	0	1	0	1	0	0	59.0739	0	2.82488
IGLV3-24	0	1	0	0	0	0	2.90734	0	0	0
IGLV3-30	0	0	1	0	0	0	0	2.57897	0	0
IGLV3-6	0	1	1	0	0	0	1.64838	1.40158	0	0
IGLV7-35	1	0	0	1	0	9.0365	0	0	1.33586	0
IGLV8OR8-1	0	0	0	0	1	0	0	0	0	1.15579
IGLVI-70	4	15	9	15	7	2.83721	6.12716	5.99685	9.98476	10.7637
IL9RP3	0	6	2	0	0	0	1.34953	1.21142	0	0
IMPDH1P10	52	215	90	110	85	1.93541	1.64648	1.65518	2.67154	2.10688
INTS4L1	2	2	1	3	1	1.02207	1.14508	1.22023	1.26679	1.1133
ISCA1P3	0	0	1	0	0	0	0	4.93444	0	0
KB-1269D1.8	0	0	0	2	0	0	0	0	1.88424	0
KB-1589B1.1	1	2	1	0	0	1.13688	1.29858	1.83161	0	0
KB-1639H6.8	0	0	0	1	0	0	0	0	5.24494	0
KB-431C1.3	0	0	1	0	0	0	0	1.00949	0	0
KHSRPP1	0	0	1	1	0	0	0	4.80609	1.16314	0
KLRAP1	5	71	21	28	39	1.36403	1.38965	1.44885	1.48775	1.41146
KRR1P1	0	0	1	0	0	0	0	1.53342	0	0
KRT121P	2	8	1	16	10	1.83478	1.27818	1.03381	2.34084	1.3363
KRT18P12	0	0	0	1	0	0	0	0	1.04156	0
KRT18P29	1	0	0	0	0	16.8804	0	0	0	0
KRT18P3	0	0	1	0	0	0	0	1.4293	0	0
KRT18P34	0	0	0	7	0	0	0	0	1.32	0
KRT18P4	0	0	1	0	0	0	0	1.2278	0	0
KRT18P5	0	0	0	2	0	0	0	0	1.04499	0
KRT18P54	0	0	0	1	0	0	0	0	12.122	0
KRT18P55	0	0	2	0	0	0	0	1.26442	0	0
KRT18P8	0	1	0	0	0	0	1.9931	0	0	0
KRT223P	4	2	1	0	0	3.55721	3.38912	1.77948	0	0
KRT41P	0	36	21	1	1	0	3.18025	2.99773	1.06009	3.18827
KRT42P	0	0	0	1	0	0	0	0	1.1981	0
KRT8P12	60	357	158	122	91	3.01768	2.06607	2.58713	3.8191	2.01044
KRT8P20	0	1	0	0	0	0	1.17358	0	0	0
KRT8P22	1	0	5	0	0	4.961	0	5.10966	0	0
KRT8P24	0	0	0	3	0	0	0	0	6.49252	0
KRT8P30	0	1	1	0	0	0	3.27354	1.74668	0	0
KRT8P34	2	0	0	0	0	6.20094	0	0	0	0
KRT8P39	0	0	1	0	0	0	0	1.04182	0	0
KRT8P41	0	18	6	0	0	0	1.49122	1.50767	0	0
KRT8P46	0	1	0	0	0	0	1.09403	0	0	0
KRT8P7	0	0	1	0	0	0	0	1.26318	0	0
LA16c-349E11.1	0	0	2	0	0	0	0	1.87122	0	0
LA16c-352F10.1	0	1	1	0	0	0	1.36002	1.313	0	0
LA16c-360H6.2	56	357	163	108	92	4.69209	5.78939	5.88711	3.82118	4.10571
LARP1BP1	0	0	0	2	0	0	0	0	1.9366	0
LARP1P1	0	1	1	0	0	0	1.98083	1.01839	0	0
LDHAL6FP	0	0	0	1	0	0	0	0	1.35516	0
LDHAP2	5	23	6	3	2	1.26596	1.29389	1.44219	1.4152	1.11379
LDHAP4	0	0	0	4	0	0	0	0	1.69639	0
LDHAP7	1	2	2	0	0	1.01978	1.12521	1.25613	0	0
LGALS17A	13	8	22	11	1	3.39755	2.34266	4.2913	3.05235	2.29504
LILRP1	0	1	0	1	0	0	1.90018	0	3.11859	0
LINC00085	18	133	56	44	64	1.48512	1.67272	1.66922	1.65938	1.40761
LINC00552	1	0	0	2	0	1.33874	0	0	2.58269	0
LINC00634	1	0	0	5	0	1.2168	0	0	1.40873	0
LINC00674	40	285	145	73	80	7.1491	5.53313	7.06696	5.24594	5.09874
LL22NC03-80A10.6	60	370	168	123	95	27.588	19.9827	21.9714	27.3453	20.0331
LOC100421166	0	1	0	0	1	0	1.51944	0	0	1.37401
LOC124685	1	0	0	1	0	1.43017	0	0	4.34656	0
LOC401913	1	2	3	0	0	15.1129	1.29916	1.31192	0	0
LOC440461	2	1	1	2	0	2.10415	1.46284	1.41545	1.35868	0
LOC732538	1	0	2	0	0	4.07357	0	13.6025	0	0
LRRC37A11P	0	0	2	0	0	0	0	1.10992	0	0
LRRC37A15P	0	2	1	1	0	0	1.43307	1.15932	1.59141	0
LRRC37A16P	59	369	168	122	95	6.81892	6.47303	8.05	5.12724	6.76025
LRRC37A4P	5	7	10	10	6	5.70408	2.62851	3.17634	1.94253	2.19354
LRRC37A6P	5	34	24	17	2	1.44015	1.70204	1.84147	2.5276	1.3072
LRRFIP1P1	17	174	87	63	23	1.75432	1.85332	1.89936	1.6405	1.40854
LSP1P3	0	0	0	1	0	0	0	0	1.2649	0
MAGEA5	0	0	0	1	0	0	0	0	1.13178	0
MAGEA7P	0	0	0	1	0	0	0	0	1.70469	0
MAGOH2	0	5	0	2	27	0	1.39419	0	1.04948	1.5205
MARK2P5	0	1	2	0	0	0	1.00989	1.05542	0	0
MBL1P	0	2	0	0	0	0	1.82699	0	0	0
MBL3P	0	0	1	0	0	0	0	2.39166	0	0
MEMO1P1	21	8	11	2	3	5.96245	4.04599	4.25912	2.76126	4.31575
MFAP1P1	0	0	1	0	0	0	0	1.74652	0	0
MGC2752	60	369	169	121	95	4.23844	5.66481	5.44323	4.44389	4.82912
MICE	0	0	2	4	0	0	0	1.11283	1.5758	0
MIPEPP3	14	97	27	20	32	1.81555	1.40057	1.78943	1.56236	1.4186
MKNK2P1	3	30	10	0	1	5.6002	3.91096	4.59048	0	3.7381
MKRN4P	0	1	2	1	0	0	1.04903	1.54097	1.05012	0
MKRN7P	0	0	1	0	0	0	0	1.59044	0	0
MKRN9P	1	0	2	3	0	3.08958	0	1.32026	2.63181	0
MKRNP2	0	0	0	1	0	0	0	0	1.17552	0
MLLT10P1	1	1	5	1	1	2.45754	1.44752	2.10294	6.11252	1.46644
MOB1AP1	0	1	0	0	0	0	2.32042	0	0	0
MROH3P	0	0	0	1	0	0	0	0	2.33021	0
MROH4P	0	3	3	0	0	0	2.47785	4.69631	0	0
MRPL15P1	0	1	0	0	0	0	1.00201	0	0	0
MRPL35P2	0	1	0	0	1	0	1.15335	0	0	1.23875
MRPL35P3	1	0	0	1	0	1.29487	0	0	1.15169	0
MRPL40P1	5	4	5	0	0	1.53404	1.60319	2.40585	0	0
MRPL42P4	1	1	0	0	0	1.88897	25.4785	0	0	0
MRPL45P2	1	10	5	0	0	12.073	5.42203	6.46625	0	0
MRPL48P1	0	1	2	0	0	0	1.11829	1.81707	0	0
MRPS18AP1	0	3	1	4	2	0	1.50558	1.04399	2.05128	1.24791
MRPS21P9	0	0	1	0	0	0	0	1.62213	0	0
MRPS31P4	18	299	118	60	88	1.33383	1.68902	1.63052	1.77365	2.12629
MRPS31P5	7	178	71	18	67	1.35634	1.57027	1.89246	1.56973	1.87248
MRPS36P5	0	0	0	1	0	0	0	0	1.2684	0
MRRFP1	0	0	1	0	0	0	0	2.0757	0	0
MSL3P1	54	149	81	112	62	3.39807	2.13169	3.08369	4.30681	1.57335
MST1P2	0	2	4	0	1	0	2.45502	3.09085	0	2.7693
MSTO2P	35	283	145	106	68	2.41174	2.99955	2.98217	3.03123	2.6658
MT1DP	0	1	5	1	1	0	2.19683	3.25407	2.52872	4.80197
MTMR9LP	23	225	80	56	89	2.16504	1.78092	1.99574	2.17874	2.74401
MTND4P12	0	13	6	8	1	0	2.84629	10.4639	3.1041	4.62662
MTND4P20	0	0	1	0	0	0	0	1.57456	0	0
MTND6P4	0	1	2	2	0	0	1.43548	1.72162	1.45639	0
MTND6P5	0	1	0	0	0	0	1.79548	0	0	0
MYL6P1	1	0	2	1	0	3.66888	0	1.24362	1.3192	0
NACAP1	2	0	0	0	0	5.90906	0	0	0	0
NANOGNBP1	0	1	0	0	0	0	2.14842	0	0	0
NANOGP1	0	1	0	0	1	0	3.26766	0	0	5.23421
NANOGP3	0	14	3	0	0	0	5.20528	1.55982	0	0
NANOGP7	1	1	0	0	0	1.44488	1.17683	0	0	0
NANOGP9	0	1	0	0	0	0	1.34865	0	0	0
NAP1L1P3	0	1	2	2	1	0	1.01995	1.36626	1.24482	1.02149
NAP1L4P1	8	9	11	1	1	1.73491	2.48487	1.89144	2.09639	1.00348
NAPSB	54	336	148	99	87	5.28244	5.46022	4.56162	6.42813	5.13542
NBEAP1	2	7	8	1	0	1.87948	7.56643	13.4956	12.4263	0
NBPF13P	3	1	0	0	2	1.42817	1.00991	0	0	2.00013
NBR2	2	35	16	3	3	7.26675	5.62177	6.2988	5.52373	5.97199
NCOR1P3	0	0	1	0	0	0	0	3.75945	0	0
NDUFA3P4	0	0	0	1	0	0	0	0	3.47019	0
NDUFAF4P3	0	4	0	0	11	0	1.24695	0	0	1.40295
NDUFB8P2	1	1	0	0	0	1.22633	1.82684	0	0	0
NDUFS5P6	0	1	0	0	0	0	1.70603	0	0	0
NEK2P4	0	0	1	0	0	0	0	3.27963	0	0
NEURL3	6	37	14	56	51	6.25341	2.20268	3.01104	2.67802	3.01125
NF1P6	0	0	2	0	0	0	0	3.57495	0	0
NF1P8	0	0	1	1	0	0	0	16.9345	1.39288	0
NKAPP1	1	6	2	2	21	1.03029	1.08372	1.4642	1.03948	1.17586
NME2P1	8	16	15	5	2	2.91475	2.21185	2.26969	2.26787	2.80883
NONOP2	7	114	58	16	8	1.6965	1.43604	1.63547	1.28105	1.32978
NOS2P1	0	0	1	0	0	0	0	2.14079	0	0
NPIPP1	53	345	167	122	94	5.97106	7.79049	8.20421	9.55566	11.105
NPM1P25	16	170	57	25	19	1.91345	2.15981	1.90491	1.68187	1.82005
NPM1P9	0	0	1	0	0	0	0	1.97509	0	0
NPY6R	0	10	1	0	0	0	4.81507	38.4193	0	0
NSUN5P2	45	294	149	117	86	8.73369	7.44731	8.35487	11.7116	8.78353
NT5CP2	0	2	1	0	0	0	2.64652	2.21124	0	0
NTAN1P2	0	7	10	0	1	0	1.35022	1.36131	0	1.02042
NUDT16P	10	213	84	16	37	1.56628	2.12725	2.20192	1.4506	1.3846
NUP210P3	2	0	1	0	0	1.57933	0	1.40511	0	0
NUS1P2	1	9	4	3	1	3.3427	2.44126	2.10169	3.85092	4.51325
OLA1P1	1	3	5	0	1	2.78859	2.21332	4.29057	0	1.86955
OR11Q1P	0	1	1	0	0	0	1.33729	9.37888	0	0
OR13E1P	3	24	7	1	3	1.82229	1.34469	2.01756	1.23143	1.09919
OR14L1P	1	0	0	0	0	4.03919	0	0	0	0
OR1E3P	0	1	0	0	0	0	2.09992	0	0	0
OR2I1P	37	122	53	78	25	3.50874	3.55417	3.30839	10.5866	2.81837
OR4C7P	1	0	0	0	0	4.85883	0	0	0	0
OR5B1P	0	0	1	0	0	0	0	1.65307	0	0
OR5G3	0	0	0	0	1	0	0	0	0	2.93888
OR5G5P	0	0	0	0	1	0	0	0	0	1.15261
OR5M2P	0	0	1	0	0	0	0	1.12303	0	0
OR5M6P	0	0	1	0	0	0	0	4.2568	0	0
OR6E1P	0	0	0	1	0	0	0	0	1.5495	0
OR7A15P	0	1	0	0	0	0	4.69893	0	0	0
OR7A1P	0	0	0	1	0	0	0	0	6.54609	0
OR7D1P	0	0	2	0	0	0	0	5.07016	0	0
OR7E101P	0	0	0	5	1	0	0	0	4.50994	3.93503
OR7E12P	0	0	0	1	0	0	0	0	3.94085	0
OR7E13P	0	7	0	0	5	0	1.4628	0	0	1.27357
OR7E14P	43	250	131	89	55	2.18839	2.21102	2.34207	3.24541	1.88053
OR7E158P	2	0	1	2	0	4.40801	0	3.11954	3.65301	0
OR7E15P	0	0	0	1	0	0	0	0	2.21955	0
OR7E161P	1	0	1	1	0	4.91347	0	1.55855	3.57269	0
OR7E22P	4	5	16	47	6	6.18263	2.81228	3.45111	4.12376	2.7444
OR7E47P	2	8	16	0	0	1.2439	2.84403	1.7599	0	0
OR7E62P	2	2	3	12	1	2.93436	2.41687	4.53435	6.90835	2.659
OR7E91P	4	8	12	7	1	5.73421	4.16419	5.71379	9.35678	7.41056
OR8G1	1	0	0	0	0	1.12845	0	0	0	0
OR8G3P	0	1	0	0	0	0	15.8836	0	0	0
OR8G5	1	2	4	3	0	4.21779	1.98158	1.18341	1.63415	0
OR8T1P	0	0	0	1	0	0	0	0	1.0004	0
P2RX6P	0	2	0	1	1	0	5.76947	0	4.12044	2.54821
PAICSP1	0	1	2	2	1	0	1.20188	1.10091	1.21353	1.26925
PARP4P3	0	13	7	0	0	0	2.70062	3.77614	0	0
PCDH8P1	0	0	1	0	0	0	0	1.71645	0	0
PCDHA14	4	19	10	1	0	1.64407	1.63346	1.67121	2.41222	0
PCDHB18	0	0	0	4	0	0	0	0	1.53334	0
PCDHB9	11	48	23	87	14	1.83785	1.46741	1.84778	2.03163	1.20837
PCMTD1P3	0	0	1	0	0	0	0	1.47109	0	0
PCNPP1	2	1	2	2	0	1.16551	1.04361	1.35479	1.25484	0
PCNPP3	0	1	0	0	0	0	1.47905	0	0	0
PDCL3P4	4	65	23	0	27	2.95556	2.52513	2.71744	0	2.38925
PDIA3P	22	155	80	52	10	3.07322	2.90404	2.7957	3.22952	2.10978
PGAM1P2	0	0	0	1	0	0	0	0	1.04941	0
PGAM1P4	0	0	0	2	0	0	0	0	7.36027	0
PGAM1P5	0	3	0	0	0	0	1.14786	0	0	0
PGAM1P7	1	0	1	4	0	1.57305	0	1.17328	1.24321	0
PGAM4P2	1	5	4	0	0	2.38443	4.30953	2.76616	0	0
PGBD4P7	7	14	1	6	4	2.78291	1.47882	1.23055	1.34982	1.1732
PGBD4P8	0	10	5	0	1	0	5.00123	2.02673	0	2.29604
PGDP1	0	0	0	1	0	0	0	0	7.20673	0
PGGT1BP2	0	1	0	0	0	0	2.59337	0	0	0
PHBP12	0	1	0	0	0	0	1.09431	0	0	0
PHBP4	0	0	0	2	0	0	0	0	1.24225	0
PHBP9	0	1	0	0	1	0	1.04912	0	0	1.94
PHF2P2	1	0	4	1	0	1.13149	0	1.96853	4.07298	0
PIGCP1	44	308	146	101	89	2.17534	2.09979	2.41345	2.88948	2.65095
PKMP3	5	15	5	0	45	1.27032	1.11637	1.46407	0	1.4404
PLEKHA8P1	13	30	14	33	23	2.29048	1.89003	1.93424	2.30215	2.15148
PLEKHM1P	42	319	149	105	95	2.84253	2.79852	2.92139	2.66584	3.59086
PMS2CL	48	296	151	93	74	2.0971	2.35346	2.1725	2.22569	2.48767
PMS2P1	60	368	169	123	95	7.36848	8.39652	8.66194	7.81674	6.69447
PMS2P3	16	152	85	60	37	4.4885	4.69048	4.82028	5.49713	4.99242
PMS2P4	52	343	158	103	93	1.95735	2.16216	2.35188	2.05044	2.15056
PMS2P9	10	82	25	19	19	7.79653	9.05066	7.73056	10.9142	7.57173
POLR2J4	30	178	116	42	44	7.32006	6.88268	7.72472	6.48641	6.17154
POLRMTP1	0	1	0	0	0	0	1.11943	0	0	0
POM121L10P	1	0	0	0	0	2.4056	0	0	0	0
POTEKP	8	239	99	1	20	2.59969	4.48544	4.95017	4.94367	2.14633
PPIAP14	0	2	3	2	0	0	1.22237	1.42367	1.59268	0
PPIAP21	0	1	0	0	0	0	5.8431	0	0	0
PPIAP6	0	0	0	1	0	0	0	0	1.99859	0
PPIEL	0	21	6	4	26	0	1.31138	1.36178	1.42045	1.3694
PPIHP1	0	0	1	0	0	0	0	1.91133	0	0
PPP1R1AP1	0	1	2	0	0	0	2.157	3.24876	0	0
PPP1R2P3	1	0	0	0	0	1.29843	0	0	0	0
PPP1R2P4	18	119	29	87	65	1.29487	1.58575	1.47485	2.58986	2.15352
PPY2	0	0	0	6	0	0	0	0	1.91028	0
PRAMEF24P	0	1	1	3	2	0	1.18205	1.69824	1.48549	1.17003
PRDX3P1	0	1	0	0	1	0	1.07231	0	0	1.00074
PRELID2P1	0	1	0	1	1	0	1.07475	0	1.3005	1.38883
PRKXP1	1	29	8	8	14	1.20974	1.475	1.43555	1.28397	1.32971
PRKY	0	0	1	0	0	0	0	1.44366	0	0
PRORSD1P	1	11	8	4	7	1.01319	1.23276	1.15	1.61901	1.21241
PRPS1P2	11	38	27	5	6	1.38641	1.22928	1.48375	1.1811	1.09585
PRSS30P	3	21	8	0	0	1.36819	1.8496	1.58195	0	0
PRSS3P1	0	17	11	6	0	0	19.7622	6.62893	3.26864	0
PRSS3P2	0	10	7	5	0	0	13.4516	4.4255	1.90341	0
PRSS41	5	4	3	12	0	2.50621	2.30626	1.73612	3.13898	0
PRSS44	0	7	4	1	0	0	1.30983	1.11872	1.42913	0
PSMC1P10	1	0	1	0	0	2.67912	0	4.75433	0	0
PSMC1P11	0	1	0	1	0	0	1.71196	0	1.45761	0
PSMC1P7	0	0	0	1	0	0	0	0	1.04692	0
PSMD10P1	0	3	2	0	0	0	1.57471	1.53264	0	0
PSMD10P2	0	0	0	1	0	0	0	0	1.92427	0
PTBP1P	0	0	0	2	0	0	0	0	1.17938	0
PTCHD3P2	0	0	0	1	0	0	0	0	1.3993	0
PTENP1	0	7	0	1	5	0	2.11401	0	1.51552	2.47324
PTGES3P2	0	4	0	0	6	0	1.26512	0	0	1.3281
PTMAP3	0	3	4	1	0	0	1.39415	1.43528	1.2685	0
PTTG3P	0	0	1	0	0	0	0	3.48325	0	0
PYY2	1	0	1	4	0	1.7527	0	1.2927	4.62121	0
RAB11FIP1P1	39	315	132	71	91	1.78274	2.34549	2.01278	1.92181	3.42336
RAD17P1	0	45	12	0	1	0	1.53065	2.04065	0	1.11669
RAET1K	1	0	0	0	0	1.19595	0	0	0	0
RANP4	0	21	8	0	9	0	1.34207	1.19749	0	1.18019
RASA4CP	7	244	112	30	48	3.26767	4.406	5.35784	2.87751	3.04803
RASSF10	16	131	43	60	46	2.60702	4.76322	4.7392	2.85381	2.4147
RBM22P2	0	0	2	0	0	0	0	2.86141	0	0
RBMXP2	0	1	0	0	0	0	1.08366	0	0	0
RCN1P2	0	1	1	8	5	0	5.93944	9.02637	20.0644	16.4322
RHOQP1	0	2	0	0	0	0	5.02782	0	0	0
RIMKLBP1	0	0	1	0	0	0	0	1.03433	0	0
RIMKLBP2	1	23	10	2	6	1.07669	1.35624	1.28188	1.14617	1.14015
RLIMP2	18	234	87	55	74	1.44913	1.70077	1.5273	1.48602	1.85606
RNA28S5	60	367	169	123	93	16.258	27.555	14.8483	40.7355	15.1188
RNA45S5	60	370	169	123	95	37.0394	44.683	34.1368	63.6824	39.2091
RNASEH1P1	0	2	4	1	0	0	3.28903	10.39	3.57429	0
RNF126P1	4	2	4	5	0	2.32781	1.02009	1.3487	1.64704	0
RNF216P1	60	370	169	123	95	4.62122	4.50193	4.30899	4.95803	4.13166
RNF2P1	0	3	1	3	0	0	1.20183	1.68575	1.57624	0
RP11-1016B18.1	0	1	0	0	0	0	1.32447	0	0	0
RP11-1036E20.10	1	0	0	0	1	1.86272	0	0	0	1.34008
RP11-103G8.1	0	1	6	0	1	0	2.07	1.15754	0	1.44935
RP11-1059L18.1	0	0	4	1	0	0	0	2.19903	1.01783	0
RP11-106J23.2	9	48	41	25	24	3.85599	5.03166	4.36793	4.76766	4.7688
RP11-107P7.1	2	0	2	0	0	2.49446	0	1.39189	0	0
RP11-108M9.5	31	245	77	70	82	2.70329	3.15701	2.99265	3.00246	2.8773
RP11-1094M14.4	2	4	5	14	4	1.6529	1.452	1.6224	1.54659	1.3742
RP11-1094M14.8	13	33	21	33	17	1.59803	1.82146	1.76998	2.11062	1.77853
RP11-109G10.2	1	0	1	0	0	1.42088	0	1.94191	0	0
RP11-109G23.1	0	1	0	0	0	0	3.54936	0	0	0
RP11-109L13.1	0	1	0	0	0	0	3.27878	0	0	0
RP11-109N23.6	3	3	4	19	2	1.87483	1.28551	1.57307	1.84374	1.44092
RP11-109P14.8	0	1	0	0	0	0	1.97698	0	0	0
RP11-10O17.1	1	5	6	2	1	1.18318	1.31582	1.76751	2.31582	1.18326
RP11-110I1.5	2	44	22	6	20	1.39286	1.82951	1.77331	1.29895	1.92797
RP11-1114A5.5	3	74	20	9	26	1.21013	1.2821	1.36802	1.32732	1.2739
RP11-1134I14.2	0	0	0	2	0	0	0	0	1.08367	0
RP11-1134I14.4	0	8	4	0	0	0	1.75323	1.37401	0	0
RP11-113A10.3	0	1	1	22	3	0	1.19829	9.98013	2.08098	1.03313
RP11-113A10.5	0	1	0	0	0	0	3.50031	0	0	0
RP11-113C12.4	0	1	1	1	0	0	3.03386	6.81687	4.28967	0
RP11-113K21.3	1	0	1	0	0	2.83832	0	2.04762	0	0
RP11-1143G9.2	0	0	2	0	0	0	0	1.82213	0	0
RP11-1148O4.1	1	1	0	0	0	1.15878	1.00721	0	0	0
RP11-114H23.3	0	0	0	3	0	0	0	0	3.8626	0
RP11-114H24.5	0	2	0	0	0	0	1.43353	0	0	0
RP11-114H7.3	1	1	1	0	0	7.0154	7.39265	5.84484	0	0
RP11-115D7.3	19	134	47	1	24	5.99059	6.56901	6.01854	1.73698	2.0831
RP11-115K3.2	0	4	2	1	0	0	1.87981	1.50431	14.0363	0
RP11-116B13.1	0	6	0	0	5	0	1.66394	0	0	1.21406
RP11-117L6.1	0	0	0	1	0	0	0	0	1.80904	0
RP11-118B22.1	0	0	1	0	0	0	0	7.42073	0	0
RP11-122F14.2	0	0	0	1	0	0	0	0	2.98804	0
RP11-123G9.1	1	0	0	0	0	1.07352	0	0	0	0
RP11-1267H10.4	0	1	0	0	0	0	1.59559	0	0	0
RP11-126O22.1	1	0	0	0	0	3.55376	0	0	0	0
RP11-1280N14.3	0	1	1	0	0	0	16.4821	7.52041	0	0
RP11-12A2.1	0	0	0	10	0	0	0	0	2.33512	0
RP11-12D24.6	0	6	2	0	0	0	1.3569	1.87358	0	0
RP11-134G8.2	0	2	0	0	0	0	12.0139	0	0	0
RP11-134G8.6	28	252	119	73	54	1.99887	2.56027	2.67164	2.39178	2.27363
RP11-137N23.1	0	0	1	0	0	0	0	5.07813	0	0
RP11-139K1.2	0	0	0	1	0	0	0	0	4.42127	0
RP11-142C4.4	11	4	10	16	3	1.77644	1.71556	1.60561	1.4167	1.55474
RP11-142C4.5	2	3	0	0	2	2.25332	1.21573	0	0	2.08006
RP11-142L1.3	0	1	0	0	0	0	9.66896	0	0	0
RP11-143E21.1	0	5	1	0	0	0	5.47769	2.44719	0	0
RP11-143N13.1	0	1	0	0	0	0	1.22534	0	0	0
RP11-146F11.4	0	0	1	0	0	0	0	1.76106	0	0
RP11-147I3.1	4	21	18	33	2	2.42858	2.00319	1.76202	2.22607	2.28974
RP11-147L13.7	1	0	0	0	0	1.32366	0	0	0	0
RP11-14K3.1	0	2	0	0	4	0	3.85501	0	0	1.78848
RP11-14K3.4	1	0	1	0	0	4.90807	0	1.64294	0	0
RP11-14K3.6	1	0	1	0	0	3.73338	0	7.61783	0	0
RP11-153M7.3	0	0	1	3	1	0	0	1.69997	1.10663	54.4995
RP11-156P1.1	3	161	66	12	60	2.42464	2.34449	2.31784	1.58968	2.57037
RP11-157B13.6	0	1	1	0	0	0	2.70185	2.04758	0	0
RP11-157G21.2	20	52	39	48	1	3.78052	2.97556	4.37459	3.9025	1.36967
RP11-158D1.1	0	0	1	0	0	0	0	1.18185	0	0
RP11-158L12.2	0	0	0	1	1	0	0	0	1.8066	1.73813
RP11-15H20.5	39	316	143	105	94	2.72115	2.59487	2.83546	3.4257	3.10712
RP11-162O12.2	2	3	4	3	0	1.77153	1.37501	1.62421	1.8531	0
RP11-163E9.1	0	1	0	1	0	0	2.90738	0	1.89655	0
RP11-165F24.2	0	5	1	5	0	0	1.32682	1.24223	1.32181	0
RP11-167P23.2	0	0	0	2	1	0	0	0	18.6881	3.22923
RP11-168A11.4	0	0	1	0	0	0	0	1.69884	0	0
RP11-173A6.2	0	4	2	0	0	0	4.24524	1.80575	0	0
RP11-173M1.5	2	0	3	2	0	2.20793	0	1.14408	2.28551	0
RP11-173M11.2	0	8	0	2	26	0	1.55032	0	1.61092	1.32405
RP11-175B9.2	0	0	0	1	0	0	0	0	2.15099	0
RP11-175P13.3	1	37	12	1	14	1.09461	1.25275	1.70776	1.02505	1.29547
RP11-177B4.1	1	0	1	10	0	1.01716	0	1.05363	1.70231	0
RP11-177C12.1	6	7	6	11	2	1.22991	1.10424	1.32702	1.5129	1.02334
RP11-180A12.4	0	15	7	0	0	0	3.4464	3.87445	0	0
RP11-182I21.1	0	0	1	0	0	0	0	2.04843	0	0
RP11-182J1.14	0	0	0	5	3	0	0	0	1.34101	1.19861
RP11-184C23.1	0	0	1	0	0	0	0	1.10449	0	0
RP11-184F3.1	1	0	0	1	0	1.22306	0	0	1.37011	0
RP11-193F5.4	0	1	0	0	0	0	4.00252	0	0	0
RP11-198M15.1	1	0	0	0	0	2.63009	0	0	0	0
RP11-19M12.2	0	1	0	0	0	0	4.2553	0	0	0
RP11-19P22.2	0	0	1	0	0	0	0	2.03308	0	0
RP11-19P22.3	0	0	1	0	0	0	0	2.20676	0	0
RP11-19P22.6	0	0	1	0	0	0	0	2.14245	0	0
RP11-19P22.7	0	0	1	0	0	0	0	3.2479	0	0
RP11-1E11.1	0	0	1	0	0	0	0	1.11071	0	0
RP11-1H8.2	0	0	0	1	0	0	0	0	1.10793	0
RP11-202G11.1	1	0	0	0	0	5.66848	0	0	0	0
RP11-205M20.7	0	0	0	3	0	0	0	0	1.22366	0
RP11-206F17.2	18	64	65	38	5	1.37485	1.46372	1.54796	1.40297	1.43253
RP11-206P5.2	0	0	0	2	0	0	0	0	3.56159	0
RP11-20O24.1	0	0	0	1	0	0	0	0	15.061	0
RP11-210H10__A.1	0	1	0	0	0	0	40.2729	0	0	0
RP11-210N13.1	0	0	0	1	0	0	0	0	1.47931	0
RP11-212J19.1	0	1	0	0	0	0	1.08897	0	0	0
RP11-212P7.1	0	2	0	0	0	0	2.80112	0	0	0
RP11-213G2.3	5	91	48	21	45	1.89116	2.18299	2.1941	2.46498	2.62037
RP11-215D10.1	0	0	0	2	0	0	0	0	1.79466	0
RP11-217H19.1	4	4	1	3	1	1.46532	2.1272	1.56654	1.48285	1.61529
RP11-218C14.2	0	3	2	0	0	0	1.78038	2.6561	0	0
RP11-21C4.4	0	1	0	0	0	0	3.78815	0	0	0
RP1-121G13.3	1	0	0	0	0	1.33074	0	0	0	0
RP11-229A19.3	0	0	0	1	0	0	0	0	1.02779	0
RP11-22B23.1	3	26	29	38	14	1.30513	1.59094	1.75602	2.13977	1.90821
RP11-22C13.1	0	6	2	0	0	0	1.64855	1.18338	0	0
RP11-231D20.1	1	1	2	0	0	1.06317	1.08893	1.25496	0	0
RP11-231P20.5	0	1	0	0	0	0	1.58549	0	0	0
RP11-235D19.2	1	0	0	1	0	1.22999	0	0	3.18953	0
RP11-236F9.4	17	92	38	43	36	8.37452	8.52819	7.96304	12.3037	9.17846
RP11-237N19.1	0	0	0	1	0	0	0	0	1.85209	0
RP11-23J18.1	1	6	4	7	4	1.08974	2.27118	1.37576	1.45217	1.3864
RP11-23J9.7	0	3	1	3	4	0	1.09665	1.11501	1.08664	1.20982
RP11-241K7.1	0	0	0	1	0	0	0	0	1.03556	0
RP11-242D8.3	0	0	1	0	2	0	0	1.71143	0	2.19395
RP11-244B22.5	1	0	0	0	0	1.2342	0	0	0	0
RP11-244B22.7	0	1	2	2	0	0	2.46078	3.46474	1.82051	0
RP11-244N20.7	0	0	0	1	0	0	0	0	1.80775	0
RP11-248C1.3	10	103	46	23	33	1.68376	1.81576	2.09122	2.05897	1.49656
RP11-250B16.1	1	0	0	0	0	1.40297	0	0	0	0
RP11-251G23.2	0	0	2	0	0	0	0	1.39155	0	0
RP11-252A24.2	1	7	5	7	11	3.55534	4.6223	4.79401	4.94901	5.60516
RP11-255H23.2	42	302	136	43	65	2.31947	2.66088	3.08567	3.42344	1.8647
RP11-255H23.3	0	0	0	1	0	0	0	0	6.10127	0
RP11-258C19.4	0	1	0	0	0	0	3.63747	0	0	0
RP11-259G18.1	0	1	2	0	0	0	2.10446	2.58626	0	0
RP11-259P15.4	0	0	1	0	0	0	0	3.64948	0	0
RP11-260A9.4	2	8	10	1	0	6.22752	3.00591	5.58258	2.84501	0
RP11-261C10.7	1	5	3	4	0	2.46587	1.63882	2.37424	2.38806	0
RP11-263C24.3	0	4	2	0	0	0	2.21428	1.67893	0	0
RP11-263F14.3	1	0	1	0	0	1.07505	0	1.22847	0	0
RP11-265N6.3	0	0	1	0	0	0	0	3.02103	0	0
RP11-266L9.4	5	59	35	19	14	1.2639	1.76014	1.96442	1.43117	1.33032
RP11-266L9.6	0	4	6	1	1	0	1.28298	1.24625	1.29934	1.52154
RP11-267J23.1	1	0	0	0	0	2.47674	0	0	0	0
RP11-272P10.3	0	0	0	1	0	0	0	0	1.00471	0
RP11-274B21.1	13	174	79	48	60	3.76892	4.75162	4.11299	4.44454	6.02281
RP11-274B21.11	1	35	17	8	25	5.04863	5.5654	4.9839	5.4642	6.53975
RP11-274B21.3	9	133	55	50	51	6.32179	8.24199	7.61078	8.52975	9.16711
RP11-274E7.2	2	2	4	3	0	3.21393	2.4381	2.69753	3.25757	0
RP11-275F13.3	0	0	1	0	0	0	0	1.96653	0	0
RP11-276H19.4	0	0	0	14	1	0	0	0	3.5182	1.93523
RP11-278C7.1	23	266	106	89	81	1.36312	1.41393	1.43535	1.62742	1.62691
RP11-27I1.4	43	304	142	74	67	2.12458	1.9926	2.34542	1.80779	1.53695
RP11-27I1.6	2	1	1	0	0	1.16417	1.15269	1.4074	0	0
RP11-281O15.7	53	331	133	118	94	3.11296	3.45979	3.71904	4.19788	4.79674
RP11-281P11.1	0	6	4	0	0	0	1.62084	1.8082	0	0
RP11-288G3.4	0	38	20	0	0	0	1.80439	2.32141	0	0
RP11-288H12.3	0	0	0	6	0	0	0	0	1.47662	0
RP1-128M12.3	0	0	1	0	0	0	0	1.06632	0	0
RP11-290I21.2	0	0	1	2	0	0	0	1.48749	1.30089	0
RP11-290L1.4	0	0	0	0	2	0	0	0	0	1.02796
RP11-290P14.2	2	7	2	0	0	1.26906	1.37227	1.38114	0	0
RP11-293B20.1	0	1	1	1	0	0	2.25546	2.30092	2.04138	0
RP11-293B20.2	0	0	0	1	0	0	0	0	2.69914	0
RP11-293G6__A.3	0	7	1	3	0	0	1.24717	1.08001	1.1731	0
RP11-297K7.1	0	1	3	0	0	0	1.17815	1.29214	0	0
RP11-297L17.6	0	2	1	0	0	0	5.33137	9.12184	0	0
RP11-299A16.1	0	1	0	0	0	0	1.25125	0	0	0
RP11-29H23.5	60	370	169	123	95	7.13532	8.37494	8.11279	9.71617	5.84187
RP11-29H23.6	0	1	0	0	0	0	3.94017	0	0	0
RP11-29H23.7	0	11	2	1	0	0	1.46589	1.82079	1.13091	0
RP11-2G17.1	2	4	2	0	0	1.87086	1.41084	1.25473	0	0
RP11-301M17.1	0	19	4	3	1	0	1.29019	1.33719	1.0487	1.14175
RP11-302B13.1	17	28	29	19	2	2.26322	1.71223	1.81324	2.06751	1.31493
RP11-302F12.1	0	0	0	1	0	0	0	0	2.72295	0
RP11-304F15.5	0	1	0	0	0	0	1.33689	0	0	0
RP11-309H21.1	0	0	0	1	0	0	0	0	3.68105	0
RP1-130G2.1	0	1	2	0	0	0	1.16968	1.17846	0	0
RP11-311D14.1	47	298	89	18	78	3.32387	4.73472	2.82577	1.73305	3.82712
RP11-311H10.7	1	1	0	0	0	2.08268	2.49669	0	0	0
RP11-312A15.3	0	3	2	0	0	0	1.93343	1.42427	0	0
RP11-313F23.5	0	1	0	0	0	0	2.17076	0	0	0
RP11-313J2.1	9	4	13	17	1	2.05941	2.42547	1.99802	2.2641	1.18338
RP11-313M3.1	1	4	0	0	0	1.36809	1.45798	0	0	0
RP11-313P13.3	37	278	132	69	65	7.35781	8.43209	8.27112	7.75232	6.96086
RP11-314A20.1	0	1	1	0	1	0	1.61678	1.4861	0	1.5744
RP11-316K19.3	0	1	0	0	0	0	1.20823	0	0	0
RP11-317N8.2	0	0	0	2	0	0	0	0	1.51637	0
RP11-318E3.4	30	279	103	81	84	1.9272	1.87565	1.98144	1.94775	2.04856
RP11-319J24.3	0	0	0	4	1	0	0	0	1.83525	1.31779
RP1-131F15.2	0	0	2	0	0	0	0	1.14062	0	0
RP11-320L11.2	8	44	22	7	33	1.71139	1.29239	1.51499	1.34355	1.30327
RP11-321E2.11	0	0	0	1	0	0	0	0	2.59003	0
RP11-321E2.12	0	0	0	1	0	0	0	0	4.49849	0
RP11-321E2.6	0	0	0	1	0	0	0	0	6.76856	0
RP11-321E8.1	1	0	5	5	0	1.40157	0	4.05143	1.79537	0
RP11-321E8.2	5	44	17	2	9	1.50932	1.35099	1.41765	1.49158	1.2579
RP11-325E14.5	0	1	0	0	0	0	1.02939	0	0	0
RP11-325P15.2	1	0	1	0	0	1.42017	0	1.1935	0	0
RP11-326A19.5	60	370	169	123	95	22.2354	64.4459	70.4457	22.6589	26.7009
RP11-326K13.2	0	0	0	1	0	0	0	0	20.0924	0
RP11-329J18.4	0	0	1	0	0	0	0	1.09302	0	0
RP11-32B5.1	0	12	7	0	4	0	2.30462	1.77596	0	1.5135
RP11-339B21.8	0	1	2	0	0	0	1.06269	1.16552	0	0
RP11-33A14.3	0	0	0	1	0	0	0	0	1.04457	0
RP11-33I11.3	1	0	0	1	0	1.80643	0	0	1.34665	0
RP11-342M3.2	1	0	0	0	0	3.25433	0	0	0	0
RP11-343B5.1	4	0	2	0	0	2.16779	0	1.5533	0	0
RP11-344N17.3	0	0	2	0	0	0	0	3.70458	0	0
RP11-345J13.1	0	61	29	1	0	0	6.66755	6.61154	1.70962	0
RP11-345J4.8	1	5	2	5	2	2.7885	3.37947	4.23589	4.90138	3.55118
RP11-345K20.2	0	1	0	0	0	0	11.5133	0	0	0
RP11-345P4.6	0	6	3	0	0	0	4.05728	4.59081	0	0
RP11-346D6.4	0	0	0	1	0	0	0	0	2.57843	0
RP11-347C18.4	0	0	1	0	0	0	0	1.36781	0	0
RP11-347H15.1	0	1	2	0	0	0	4.70682	2.53849	0	0
RP11-347H15.5	0	2	3	0	0	0	6.78539	6.91617	0	0
RP11-350D17.3	0	1	2	1	2	0	4.03682	1.3979	1.61495	2.7257
RP11-350E12.4	0	1	1	0	0	0	1.8892	1.35626	0	0
RP11-350E12.5	0	0	1	0	0	0	0	3.3087	0	0
RP11-352E6.2	0	2	0	1	1	0	3.17571	0	2.83341	1.21316
RP11-356M20.1	0	0	0	1	0	0	0	0	3.54585	0
RP11-357K9.2	0	0	0	3	0	0	0	0	1.29767	0
RP11-358L22.2	2	33	13	0	0	2.17236	7.94297	7.16755	0	0
RP11-359M6.2	1	0	0	0	0	3.35943	0	0	0	0
RP11-360D2.2	1	0	0	1	0	6.56005	0	0	63.9694	0
RP11-360O19.1	0	0	1	0	0	0	0	7.74894	0	0
RP11-361A23.2	2	0	0	0	0	7.03233	0	0	0	0
RP11-361F19.1	0	0	1	0	0	0	0	1.44676	0	0
RP11-363I22.3	0	0	0	1	0	0	0	0	1.6895	0
RP11-364B14.3	0	0	0	1	0	0	0	0	1.38917	0
RP11-364B6.2	0	0	3	0	0	0	0	1.76885	0	0
RP11-365F18.6	0	0	0	1	0	0	0	0	1.14226	0
RP11-365O10.1	0	5	6	0	0	0	6.51888	1.96781	0	0
RP11-368J22.2	0	0	0	3	0	0	0	0	1.64025	0
RP11-369K16.1	0	0	1	0	0	0	0	4.37156	0	0
RP11-36C20.1	0	1	0	0	1	0	4.0446	0	0	4.271
RP11-372E1.1	11	56	53	41	17	1.65715	1.53678	1.5805	1.88629	1.44126
RP11-375F2.3	0	2	0	0	0	0	1.40305	0	0	0
RP11-376N17.4	0	8	3	0	0	0	2.03341	1.23064	0	0
RP11-379B18.4	2	3	2	0	0	2.50452	1.41159	2.14606	0	0
RP11-379K17.9	23	80	75	5	1	1.75568	1.58355	1.73666	1.73543	1.43327
RP11-381E24.1	2	17	16	11	0	1.61592	2.30282	1.52638	1.28567	0
RP11-382F24.1	1	0	3	1	0	2.18858	0	4.89096	4.84952	0
RP11-382H24.2	0	1	1	0	0	0	7.51405	1.70318	0	0
RP11-382N13.3	1	0	0	0	0	4.47962	0	0	0	0
RP11-383G6.4	0	9	7	12	9	0	1.26046	1.32976	1.41936	1.33593
RP11-384K6.2	7	171	68	55	69	2.63296	2.87124	2.56779	2.82823	3.3671
RP11-38O14.1	0	2	3	0	0	0	1.1952	1.15278	0	0
RP11-390F4.2	0	0	0	2	0	0	0	0	1.92472	0
RP11-391M20.1	0	1	0	0	2	0	37.1067	0	0	36.6014
RP11-392E22.8	1	9	5	4	2	5.62737	4.69284	5.62514	3.74616	5.76894
RP11-393B14.1	28	146	58	85	91	1.7416	1.69343	1.95116	2.58193	2.05003
RP11-393K10.1	0	1	0	0	0	0	2.2852	0	0	0
RP11-393K19.1	0	2	0	0	0	0	4.14218	0	0	0
RP11-395B20.2	0	1	0	0	0	0	2.93807	0	0	0
RP11-395C3.1	0	1	1	0	0	0	1.09763	1.34137	0	0
RP11-397E7.4	0	0	1	0	0	0	0	1.27344	0	0
RP11-397G5.2	0	0	0	1	0	0	0	0	1.05704	0
RP11-3B12.4	0	1	0	0	0	0	30.4067	0	0	0
RP1-13D10.2	0	0	0	1	0	0	0	0	1.60806	0
RP1-13D10.3	0	0	0	1	0	0	0	0	1.02145	0
RP11-3D23.1	0	2	2	0	1	0	1.68205	1.78783	0	1.35054
RP11-3J10.4	19	180	87	77	45	3.44222	4.12146	4.27409	4.77276	3.9006
RP11-3K24.1	0	0	3	0	0	0	0	2.27582	0	0
RP11-3N2.13	8	25	13	12	38	1.5914	1.54771	1.5123	1.59875	1.48766
RP11-401F2.2	1	0	0	0	0	2.64494	0	0	0	0
RP11-402G3.6	0	0	0	1	0	0	0	0	2.32481	0
RP11-402J6.2	1	2	1	1	0	1.23381	2.49034	1.1233	2.22176	0
RP11-402J7.2	0	1	0	0	0	0	1.24269	0	0	0
RP11-403F21.3	0	1	1	0	0	0	1.17104	1.13534	0	0
RP11-404E6.1	0	2	5	0	0	0	10.3596	2.93809	0	0
RP11-404O13.4	0	0	0	0	1	0	0	0	0	1.58955
RP11-404O18.1	1	1	0	0	0	1.20906	1.18754	0	0	0
RP11-408A13.1	0	0	0	1	0	0	0	0	1.41867	0
RP11-408P14.1	1	1	4	4	2	5.30878	6.15589	6.02704	4.89619	7.80936
RP11-410L14.1	0	1	1	0	0	0	1.11676	1.82398	0	0
RP11-411B10.8	0	0	1	0	0	0	0	2.48925	0	0
RP11-413E6.1	2	6	5	29	30	3.21172	2.55382	2.9481	3.93859	3.5316
RP11-413E6.5	0	0	0	1	0	0	0	0	1.35784	0
RP11-413E6.7	0	3	0	0	0	0	1.82371	0	0	0
RP11-415I12.6	0	26	1	9	79	0	1.38595	1.60843	1.74035	1.85779
RP11-416L21.2	0	0	0	1	0	0	0	0	2.00252	0
RP11-416N13.1	3	3	0	0	3	1.45266	1.52418	0	0	1.96895
RP11-417L14.1	0	0	0	1	0	0	0	0	1.98166	0
RP11-419L20.2	0	0	0	1	0	0	0	0	2.60098	0
RP11-420K14.1	0	3	0	0	0	0	1.81981	0	0	0
RP11-420K14.2	0	2	0	1	0	0	1.26383	0	1.85146	0
RP11-420L9.2	0	0	0	5	0	0	0	0	1.64072	0
RP11-423E7.1	0	0	0	1	0	0	0	0	1.58984	0
RP11-423F24.3	0	0	1	0	0	0	0	1.46622	0	0
RP11-424C20.2	60	325	164	122	23	6.19631	4.23502	8.13113	7.16009	2.66952
RP11-425D10.4	0	1	0	0	0	0	1.40747	0	0	0
RP11-432A8.2	0	1	0	0	0	0	7.39482	0	0	0
RP11-432M8.11	0	0	1	0	0	0	0	1.23479	0	0
RP11-432M8.17	0	1	1	0	0	0	12.9584	4.11533	0	0
RP11-432M8.8	0	1	0	0	0	0	2.42001	0	0	0
RP11-433A19.1	3	107	48	1	1	1.23345	2.29031	2.35233	1.83676	1.65798
RP11-436I9.5	1	0	0	4	0	2.42502	0	0	4.48779	0
RP11-439E19.8	0	2	0	0	0	0	1.28233	0	0	0
RP11-43F13.1	1	24	18	3	0	4.9213	4.28751	4.65351	3.82393	0
RP11-442A13.1	1	3	1	0	0	11.0693	4.83215	61.3451	0	0
RP11-443N24.1	0	0	0	1	0	0	0	0	2.9271	0
RP11-443P15.2	0	8	2	1	0	0	1.57246	1.25545	2.9969	0
RP11-444J21.2	3	6	11	22	0	1.09731	1.1714	1.28348	1.2117	0
RP11-446H18.1	0	1	0	0	0	0	1.11216	0	0	0
RP11-447H19.1	1	0	0	0	0	5.18886	0	0	0	0
RP11-448G4.2	0	40	10	0	2	0	1.91956	1.61168	0	1.60358
RP11-44F14.1	1	0	0	0	0	5.71439	0	0	0	0
RP11-451O13.1	1	0	0	0	0	1.01137	0	0	0	0
RP11-452D12.1	0	5	0	0	0	0	2.72815	0	0	0
RP11-452D2.2	0	0	1	0	0	0	0	3.19514	0	0
RP11-453E17.3	43	313	134	73	78	1.93974	1.90984	1.9307	1.60037	1.77727
RP11-454L9.2	0	13	3	1	7	0	1.37041	1.27694	1.33042	1.33537
RP11-456P18.2	1	0	0	1	0	1.07066	0	0	1.48717	0
RP11-458F8.1	0	12	2	0	0	0	1.58492	1.42037	0	0
RP11-458F8.2	4	79	33	5	9	1.51755	1.70935	1.4591	1.51913	1.36028
RP11-459D22.1	0	6	1	12	24	0	1.53081	4.85381	1.6276	1.49479
RP11-45H22.2	0	1	0	0	0	0	1.26581	0	0	0
RP11-45P15.2	0	0	0	1	0	0	0	0	1.2587	0
RP11-460N20.3	0	0	0	1	0	0	0	0	2.53938	0
RP11-460N20.5	0	0	0	1	1	0	0	0	3.28731	2.80692
RP11-460N20.7	0	0	0	1	0	0	0	0	1.00226	0
RP11-461H3.2	0	1	0	0	0	0	1.11607	0	0	0
RP11-462D18.2	1	0	0	0	0	5.51497	0	0	0	0
RP11-463M16.4	3	0	2	0	0	3.04743	0	3.0211	0	0
RP11-465B22.3	2	24	7	1	0	1.87281	1.47673	1.56923	2.34909	0
RP11-465O11.2	1	0	0	0	0	1.44799	0	0	0	0
RP11-466C23.5	1	1	0	0	0	1.60752	1.70631	0	0	0
RP11-466F5.4	0	0	1	0	0	0	0	1.24195	0	0
RP11-466P24.2	8	53	33	13	17	2.68267	3.47365	3.15652	2.75942	2.72571
RP11-468E2.9	1	1	0	0	0	1.09442	1.11943	0	0	0
RP11-468H14.1	0	0	0	1	0	0	0	0	1.68723	0
RP11-46B11.2	4	0	1	7	0	3.13981	0	1.79362	2.17207	0
RP1-146I3.1	0	0	0	1	0	0	0	0	1.21952	0
RP11-470B22.1	1	0	0	0	0	1.10915	0	0	0	0
RP11-471L13.3	0	1	0	0	0	0	1.3737	0	0	0
RP11-471N19.1	0	0	1	0	0	0	0	10.612	0	0
RP11-478C6.5	0	1	3	3	0	0	1.03788	1.45474	1.14071	0
RP11-478C6.6	4	13	18	8	4	1.50208	1.4025	1.46101	1.29054	1.20008
RP11-478L17.1	0	1	0	0	0	0	9.12093	0	0	0
RP11-479O9.2	1	19	10	7	1	1.80618	1.57697	1.48168	1.35588	1.66995
RP11-480I12.5	46	76	80	65	2	2.71525	1.5017	2.24598	2.7315	2.38395
RP11-480I12.9	10	12	28	12	0	1.49195	1.28437	1.51787	1.51621	0
RP11-480N24.4	0	1	0	0	0	0	1.61869	0	0	0
RP11-481H12.1	6	56	9	17	86	2.43868	1.70889	1.4585	1.66663	4.01498
RP11-481K16.2	27	227	110	38	54	2.17753	2.09088	2.3076	1.72381	1.99579
RP11-483I13.3	2	174	81	10	3	1.86764	9.92472	9.83238	3.67635	2.62764
RP11-486A14.1	2	2	8	0	0	3.87725	2.60289	3.21191	0	0
RP11-486B10.4	6	87	42	51	17	1.21641	1.57389	1.76281	1.90843	1.26854
RP11-486G15.1	0	0	1	0	0	0	0	1.35224	0	0
RP11-488C13.1	0	0	0	3	0	0	0	0	3.09426	0
RP11-488L18.3	0	0	0	1	0	0	0	0	1.04721	0
RP11-488L18.4	60	366	169	123	94	6.05458	6.78935	6.85723	6.03177	6.26831
RP11-488L18.6	1	12	5	7	0	1.49137	1.52593	1.14438	1.66865	0
RP11-48B3.2	0	0	1	0	0	0	0	1.85868	0	0
RP11-490G8.1	1	0	2	0	0	54.4467	0	88.5974	0	0
RP11-490K7.4	0	3	3	0	0	0	1.1454	1.08767	0	0
RP11-493E3.1	0	0	2	0	0	0	0	1.70429	0	0
RP11-493L12.6	0	1	0	0	0	0	4.06768	0	0	0
RP11-494K3.2	0	0	1	0	0	0	0	1.15128	0	0
RP11-494O16.3	1	0	1	0	0	1.50558	0	2.09283	0	0
RP11-495P10.9	0	2	3	17	0	0	2.48431	1.4092	2.75849	0
RP11-496D1.2	0	1	0	0	0	0	1.02885	0	0	0
RP11-497H16.8	1	16	6	0	0	19.1652	24.9327	21.6864	0	0
RP11-49C9.2	0	1	0	0	0	0	1.15764	0	0	0
RP11-49I11.2	0	0	0	2	0	0	0	0	1.59154	0
RP11-49I11.3	0	0	0	5	0	0	0	0	2.32391	0
RP11-49K24.5	0	0	1	1	0	0	0	1.21874	1.39818	0
RP11-4K3__A.5	0	0	1	2	0	0	0	1.6274	1.68091	0
RP11-501C14.7	2	0	0	0	0	2.1438	0	0	0	0
RP11-502M1.1	0	0	1	0	0	0	0	3.24269	0	0
RP11-506K19.1	0	10	2	12	6	0	1.59508	1.7921	2.72133	1.36197
RP11-50E11.2	4	146	48	2	49	1.42966	1.54566	1.63791	1.31572	1.37667
RP11-512G13.1	0	0	1	0	0	0	0	1.33838	0	0
RP11-512H23.2	2	2	2	33	0	1.98978	1.19526	3.79701	2.32522	0
RP11-512M8.3	4	5	15	7	0	1.51757	2.39589	1.58754	1.89386	0
RP11-515K14.1	0	1	0	0	0	0	2.06499	0	0	0
RP11-51F16.5	0	0	1	0	0	0	0	1.48028	0	0
RP11-51F16.9	5	16	27	3	7	2.37134	1.85518	1.83354	1.58601	1.53856
RP11-51L5.2	0	0	1	0	0	0	0	4.84713	0	0
RP11-527B17.2	0	0	0	1	0	0	0	0	1.07639	0
RP11-529F4.1	3	73	36	20	20	1.31534	1.61906	1.48979	1.65725	1.60613
RP1-152L7.5	29	246	123	79	60	1.74467	2.29114	2.80936	4.34458	1.70067
RP11-530N7.2	0	1	1	0	0	0	1.16038	1.25238	0	0
RP11-532L16.1	1	3	2	0	0	1.79342	1.83916	1.3333	0	0
RP11-535M15.2	0	3	4	7	0	0	1.04621	1.13759	1.26589	0
RP11-535N6.2	1	3	1	0	0	1.84297	2.26974	1.4811	0	0
RP11-537E18.1	0	0	0	0	1	0	0	0	0	1.13132
RP11-541E12.1	0	0	0	3	0	0	0	0	1.56586	0
RP11-544M22.3	0	2	0	0	0	0	1.90544	0	0	0
RP11-545A16.3	0	17	8	1	1	0	1.55566	1.36385	1.20517	1.13434
RP11-546B15.2	1	1	0	0	6	1.05913	1.02294	0	0	1.17925
RP11-549A6.1	0	1	0	0	0	0	2.26823	0	0	0
RP11-549B18.2	2	4	3	1	4	2.37551	1.88229	1.36216	1.13101	1.50983
RP11-549B18.3	3	5	4	0	3	1.97653	1.76977	1.49069	0	1.57791
RP11-54C4.1	6	60	32	5	10	2.17373	1.98235	2.43599	2.40496	1.74866
RP11-54F2.1	0	22	3	29	38	0	1.61038	2.29411	2.92951	1.64849
RP1-154J13.3	0	1	0	0	0	0	1.18855	0	0	0
RP11-54O7.10	1	0	0	3	0	18.1318	0	0	5.32827	0
RP11-550F7.1	21	60	30	24	6	1.37026	1.2316	1.22071	1.24456	1.25717
RP11-551L14.1	0	24	8	62	5	0	2.51029	2.72963	10.864	1.84879
RP11-552J9.1	1	0	0	0	0	1.31074	0	0	0	0
RP11-553K23.2	1	1	1	0	0	3.02327	2.04563	5.06389	0	0
RP11-554D14.2	5	26	11	10	2	1.2552	1.40383	1.56818	1.63798	1.24361
RP11-554D14.4	2	15	8	6	0	1.72941	1.22556	1.4454	1.57724	0
RP11-555K12.1	0	0	0	1	0	0	0	0	2.00997	0
RP11-556N21.4	0	3	1	0	0	0	1.93653	1.46173	0	0
RP11-557C9.1	0	0	1	0	0	0	0	1.3724	0	0
RP11-557C9.3	0	14	14	0	0	0	3.43256	5.52778	0	0
RP11-559N14.6	1	0	0	0	0	10.9447	0	0	0	0
RP11-561C5.4	6	41	28	29	8	6.43521	7.41033	6.93956	11.9205	8.45641
RP11-561N12.5	0	1	1	0	0	0	2.41738	2.44083	0	0
RP11-561N12.6	0	2	9	0	0	0	2.36956	1.80537	0	0
RP11-561N12.7	24	130	82	60	16	2.08371	1.77263	2.05867	2.17463	1.21093
RP11-562F9.1	0	0	1	0	0	0	0	1.0354	0	0
RP11-564A8.4	1	27	31	0	0	3.26368	3.54539	2.72876	0	0
RP11-564A8.8	0	1	1	0	1	0	3.26341	1.95261	0	1.06181
RP11-564C4.6	1	2	2	2	1	1.93524	1.13044	1.12371	1.35765	1.65915
RP11-564D11.3	1	1	6	13	0	2.29533	1.09084	1.20819	1.91814	0
RP11-565J7.1	1	0	1	1	0	1.10336	0	1.1429	1.02031	0
RP11-568J23.1	0	0	0	1	0	0	0	0	4.50686	0
RP11-568K15.1	35	277	95	89	89	2.56636	2.69543	2.33529	2.31576	3.15332
RP11-56A10.1	1	27	27	0	2	1.00282	2.53589	2.90554	0	1.43207
RP11-56B16.2	1	0	0	0	0	1.13989	0	0	0	0
RP11-56H16.1	0	0	1	0	0	0	0	2.39227	0	0
RP11-573D15.1	4	4	3	16	1	1.37825	1.63229	1.60058	1.76655	1.23543
RP11-573M3.3	0	0	0	1	0	0	0	0	1.0948	0
RP11-574M7.2	0	1	0	0	0	0	1.48901	0	0	0
RP11-576C12.1	0	0	1	0	0	0	0	1.44235	0	0
RP11-578O24.2	0	7	2	1	6	0	1.69129	1.58072	1.54999	1.24018
RP11-57B24.1	0	1	0	0	0	0	1.56193	0	0	0
RP11-582E3.5	0	0	0	1	0	0	0	0	3.69249	0
RP11-583F2.3	0	1	2	0	3	0	1.16925	3.81766	0	1.48582
RP11-583F24.7	0	0	0	0	1	0	0	0	0	1.40819
RP11-583M2.2	1	0	0	0	0	1.81538	0	0	0	0
RP11-588F10.1	0	1	0	0	0	0	1.58194	0	0	0
RP11-589C21.2	0	0	1	0	0	0	0	1.40928	0	0
RP11-589M4.4	0	0	0	0	1	0	0	0	0	1.29727
RP11-58O9.1	1	0	1	0	0	16.0616	0	1.82535	0	0
RP11-597D13.7	0	10	6	0	0	0	2.303	1.80599	0	0
RP11-598P20.3	51	329	151	107	78	4.11893	3.43135	4.39391	4.92226	2.11394
RP1-15D7.1	0	0	1	2	0	0	0	2.71676	3.48923	0
RP11-600F24.1	0	0	1	1	0	0	0	1.9506	3.67921	0
RP11-603B24.1	0	1	2	6	0	0	4.10488	3.72293	6.89112	0
RP11-603B24.2	0	0	0	2	0	0	0	0	1.72543	0
RP11-60C6.5	0	0	0	4	0	0	0	0	2.52337	0
RP11-611O2.2	0	46	27	0	0	0	5.40498	7.25591	0	0
RP11-611O2.3	60	370	169	123	95	15.0482	23.5539	27.773	14.1174	15.45
RP11-613H2.2	0	0	1	0	0	0	0	1.75325	0	0
RP11-614F17.1	0	1	0	0	0	0	2.99918	0	0	0
RP11-618I10.1	0	2	1	0	0	0	3.69172	13.1623	0	0
RP11-618I10.2	7	34	12	0	7	16.1971	34.3599	10.7224	0	9.72131
RP11-618N24.3	0	1	0	0	0	0	1.38755	0	0	0
RP11-61N16.2	0	0	0	2	0	0	0	0	1.80257	0
RP11-622O11.1	5	1	0	9	1	2.0486	1.71411	0	1.97085	5.68121
RP11-622O11.5	5	1	0	8	1	2.7341	1.95196	0	2.51831	6.76991
RP11-624L12.1	0	1	0	0	0	0	5.59233	0	0	0
RP11-626A5.2	0	1	0	0	0	0	3.13698	0	0	0
RP11-62J1.3	47	334	161	116	94	1.86797	2.10061	2.14513	2.55651	2.48685
RP11-637A17.1	0	0	1	0	0	0	0	1.67613	0	0
RP11-641D5.1	6	10	5	10	1	2.18468	2.0762	1.78168	2.55428	1.23817
RP11-642N14.1	0	0	1	0	0	0	0	4.9767	0	0
RP11-643G16.3	0	1	0	0	0	0	1.6888	0	0	0
RP11-646J21.7	0	0	1	1	0	0	0	1.4899	3.69882	0
RP11-64B16.2	1	38	31	1	4	3.06332	4.86993	4.55734	2.75867	3.40048
RP11-64D22.2	0	1	0	2	0	0	1.15994	0	1.12315	0
RP11-654E17.2	0	0	0	1	0	0	0	0	1.27551	0
RP11-656G20.1	0	0	1	0	0	0	0	1.17084	0	0
RP11-658F2.3	1	0	2	0	0	2.19324	0	1.28735	0	0
RP11-659G9.1	0	0	2	0	0	0	0	1.72718	0	0
RP11-661D19.1	0	0	0	3	0	0	0	0	3.47262	0
RP11-666A20.3	0	1	0	9	0	0	1.61676	0	1.66961	0
RP11-669M16.3	0	1	0	0	0	0	1.44756	0	0	0
RP11-669M2.2	0	0	1	0	0	0	0	1.38288	0	0
RP11-671M22.5	0	0	0	1	0	0	0	0	2.5032	0
RP11-677M14.5	0	71	24	1	27	0	1.49874	1.48916	1.62475	1.32595
RP11-678B3.3	0	0	1	0	0	0	0	1.59946	0	0
RP11-678D18.1	0	1	0	0	0	0	62.013	0	0	0
RP11-680E19.1	6	0	1	0	0	1.90085	0	1.34339	0	0
RP11-680E19.2	14	1	1	1	0	2.57426	1.18197	2.78441	2.42434	0
RP11-684B2.3	0	1	1	0	0	0	10.0479	32.7697	0	0
RP11-685B14.1	2	8	3	0	0	3.04915	1.36764	2.43011	0	0
RP11-685B14.3	0	5	1	0	0	0	2.0467	7.47546	0	0
RP11-686D22.10	4	10	6	13	6	1.27883	1.67861	1.84054	1.77532	1.7658
RP11-686D22.3	15	163	39	48	76	1.55584	1.62	1.70018	1.66627	1.52508
RP11-686D22.6	0	0	1	0	0	0	0	6.57276	0	0
RP11-686D22.7	33	281	80	81	92	1.82374	2.26591	2.02101	2.044	2.5198
RP11-686G8.1	1	0	0	0	0	1.23081	0	0	0	0
RP11-690G19.4	7	1	0	3	0	5.17423	1.08569	0	3.01217	0
RP11-690I21.1	0	19	1	0	8	0	1.18774	1.07604	0	1.26065
RP11-693N9.2	10	104	26	34	87	1.46733	1.69357	1.47909	2.59895	2.89844
RP11-694I15.7	1	1	4	1	3	1.01064	1.14921	1.22949	2.18964	1.10638
RP11-697E2.7	51	325	146	95	91	2.07938	2.32321	2.64529	2.17197	2.42759
RP11-697N18.3	0	1	1	3	0	0	1.06264	1.08578	1.58512	0
RP11-69H14.2	0	1	0	0	0	0	62.4862	0	0	0
RP11-69H14.5	2	0	3	1	0	7.64924	0	5.37215	3.99085	0
RP1-169I5.4	0	0	1	0	0	0	0	1.12555	0	0
RP1-169K13.3	1	8	1	5	37	1.44243	1.85207	1.70644	2.16409	2.02698
RP11-69L16.5	43	292	124	109	84	3.2304	2.48972	3.11154	3.23525	2.7592
RP11-69L16.6	0	0	0	1	0	0	0	0	2.36508	0
RP11-702H23.2	0	1	0	0	0	0	1.37609	0	0	0
RP11-703I16.3	1	17	5	4	1	1.81406	1.90058	1.75902	3.55511	1.93931
RP11-705C15.2	59	365	169	120	94	5.06403	4.53012	5.12158	4.47227	3.80302
RP11-707O23.5	0	1	0	0	1	0	5.09959	0	0	7.42176
RP11-709A23.2	4	3	5	1	0	13.6929	1.58683	11.082	2.22032	0
RP11-709P2.1	0	8	5	0	1	0	9.97065	8.1315	0	2.174
RP11-712B9.4	0	0	0	1	0	0	0	0	1.00448	0
RP11-712B9.5	0	0	0	2	0	0	0	0	1.31774	0
RP11-718B12.1	1	0	0	0	0	2.56542	0	0	0	0
RP11-720N19.1	1	1	1	1	0	1.08567	2.11428	1.24	3.2716	0
RP11-723O4.3	0	0	1	0	0	0	0	1.12218	0	0
RP11-726G1.1	0	2	1	38	1	0	1.88374	3.72544	17.4159	2.20435
RP11-727A23.1	52	355	161	102	92	2.47857	4.04114	3.79997	2.55181	2.94015
RP11-730A19.9	1	9	1	11	6	1.02197	1.62831	1.827	1.44663	1.29177
RP11-730G20.2	0	0	1	0	0	0	0	2.41466	0	0
RP11-731C17.1	0	0	1	0	0	0	0	5.8544	0	0
RP11-734C14.1	0	0	1	1	0	0	0	1.34169	3.90771	0
RP11-736I10.2	0	0	1	0	0	0	0	1.37819	0	0
RP11-736N17.4	3	0	1	72	22	5.00259	0	1.16523	5.61378	1.87372
RP11-740C1.2	0	0	1	0	0	0	0	2.76972	0	0
RP11-742N3.1	0	0	1	0	0	0	0	7.82303	0	0
RP11-745L13.1	0	1	4	1	0	0	4.07067	8.42932	4.01258	0
RP11-746M1.2	0	2	2	0	0	0	4.56946	4.08608	0	0
RP11-748H22.1	0	9	3	0	1	0	2.71747	2.60726	0	1.07657
RP11-74C1.2	0	0	1	0	0	0	0	1.52029	0	0
RP11-74E22.4	0	8	4	1	0	0	1.56455	1.71906	1.17104	0
RP11-74M13.4	0	0	0	1	0	0	0	0	1.03465	0
RP11-750B16.1	0	0	1	1	0	0	0	4.57473	4.97034	0
RP11-757C15.2	0	0	1	0	0	0	0	2.40204	0	0
RP11-757C15.3	1	0	0	0	0	18.8516	0	0	0	0
RP11-75L1.2	43	216	107	78	59	3.77005	3.77009	3.75383	4.94638	3.75606
RP11-762H8.2	1	15	2	1	8	2.03573	1.48385	1.30766	1.3995	1.17768
RP11-764K9.2	14	243	98	81	67	2.82044	7.69849	10.143	1.89445	2.76597
RP11-764K9.4	7	20	14	11	14	1.83431	2.05381	2.39228	2.32713	2.31949
RP11-767N6.2	0	5	5	3	1	0	1.23626	1.33293	3.36062	1.07096
RP11-775L16.1	0	0	0	1	0	0	0	0	2.48161	0
RP11-777F6.3	1	3	0	0	3	1.13199	1.31359	0	0	1.33884
RP11-778D9.4	1	2	2	0	0	2.38294	1.60115	1.62782	0	0
RP11-785H5.1	60	370	169	122	95	10.2876	8.70701	9.01162	12.7314	7.58916
RP11-788M5.3	0	1	1	0	0	0	2.07563	1.03154	0	0
RP11-790I12.1	4	5	1	0	5	6.00256	5.29896	2.31572	0	4.29963
RP11-790I12.2	5	7	1	0	4	20.2296	13.6965	10.7345	0	16.2881
RP11-791G16.2	0	1	4	0	0	0	1.24156	1.55266	0	0
RP11-797H7.1	0	11	1	1	2	0	1.48806	6.02975	2.27999	1.07287
RP11-797H7.3	2	5	2	1	0	1.65952	1.26935	1.22044	1.05699	0
RP11-798K23.5	8	112	19	34	86	1.45202	1.72718	1.68607	3.31462	2.33452
RP11-79D8.2	49	305	114	119	95	3.48793	3.33008	2.55999	5.77823	8.25132
RP1-179N16.3	0	3	1	0	0	0	1.59139	1.066	0	0
RP11-800A3.5	1	0	0	0	0	23.9209	0	0	0	0
RP11-807H22.5	0	0	0	1	0	0	0	0	1.47445	0
RP11-809N8.5	0	0	1	0	0	0	0	5.69262	0	0
RP11-80F22.10	1	0	1	0	0	20.4496	0	6.16875	0	0
RP11-80F22.5	0	0	2	0	0	0	0	1.2969	0	0
RP11-80F22.6	0	1	1	0	0	0	1.67506	1.32062	0	0
RP11-80F22.7	0	0	2	0	0	0	0	8.5808	0	0
RP11-80F22.9	0	1	1	0	0	0	1.83474	1.73865	0	0
RP11-80I15.1	0	1	0	0	0	0	2.34902	0	0	0
RP11-810P12.1	0	1	0	0	0	0	1.47269	0	0	0
RP11-811I15.1	0	0	0	1	0	0	0	0	1.09033	0
RP11-813F20.1	0	0	0	0	1	0	0	0	0	1.30885
RP11-815I9.3	0	0	1	0	0	0	0	2.86336	0	0
RP11-81H3.1	0	0	1	1	0	0	0	1.5422	1.00016	0
RP11-832N8.1	5	33	19	17	7	2.40917	2.18473	1.99815	2.41344	2.03608
RP11-834C11.7	0	8	0	1	13	0	2.77347	0	3.59715	3.04976
RP11-835E18.4	15	221	89	55	80	1.51876	1.84094	1.75175	1.77194	2.77774
RP11-83M16.3	0	5	1	0	0	0	1.34261	1.2001	0	0
RP11-83M16.4	1	6	4	2	1	4.20462	1.69103	2.26446	1.742	1.06203
RP11-848P1.7	0	2	1	0	0	0	4.904	5.13103	0	0
RP11-848P1.9	5	27	26	12	20	2.41722	1.46823	1.56081	1.68815	1.49213
RP11-863K10.4	3	13	10	0	1	3.16415	5.72607	5.87098	0	3.63521
RP11-874G11.1	0	0	0	1	0	0	0	0	9.97989	0
RP11-876N24.1	0	1	0	1	0	0	1.55963	0	1.0937	0
RP11-889L3.1	3	0	2	0	0	4.83423	0	4.48766	0	0
RP11-88I21.1	0	0	0	1	0	0	0	0	1.08047	0
RP11-895M11.2	0	0	2	0	0	0	0	1.55356	0	0
RP11-89M20.1	0	0	1	0	0	0	0	1.43098	0	0
RP11-903H12.2	0	0	0	16	1	0	0	0	6.49182	13.5907
RP11-90P5.1	0	1	1	0	0	0	2.15147	3.36505	0	0
RP11-91P24.1	1	4	4	2	0	1.13496	2.24512	1.51732	1.13575	0
RP11-927P21.4	0	1	0	1	0	0	3.52606	0	4.48531	0
RP11-927P21.5	13	88	44	44	44	6.22313	5.47932	5.42816	6.25829	6.64402
RP11-941H19.2	0	6	0	1	9	0	1.79359	0	1.35667	1.41839
RP11-959F10.4	0	0	0	1	0	0	0	0	1.30457	0
RP11-959F10.6	0	0	2	0	0	0	0	1.73924	0	0
RP11-96C23.11	5	104	51	6	81	2.02277	2.11708	1.80968	2.01596	3.50967
RP11-96J19.1	0	1	0	0	0	0	1.56904	0	0	0
RP11-96J19.4	0	16	4	0	0	0	5.10524	6.00559	0	0
RP1-199J3.5	0	7	4	0	10	0	1.19047	1.51628	0	1.16735
RP1-206D15.5	0	4	6	0	0	0	5.00849	4.89429	0	0
RP1-20N18.4	1	0	0	0	0	1.31948	0	0	0	0
RP1-20N2.4	1	0	0	0	0	1.09758	0	0	0	0
RP1-228P16.1	0	5	4	1	0	0	1.31835	1.35302	1.35847	0
RP1-253B10.1	0	0	0	3	0	0	0	0	1.79954	0
RP1-258N20.3	0	0	0	1	0	0	0	0	1.01732	0
RP1-273G13.1	0	0	1	0	0	0	0	1.66356	0	0
RP1-283E3.4	1	21	6	1	4	6.56943	3.96583	3.28347	5.20867	3.43262
RP1-292B18.1	0	0	1	0	0	0	0	2.36355	0	0
RP13-104F24.1	53	342	159	116	95	4.70499	4.4415	4.58448	5.63261	6.72441
RP13-104F24.3	55	339	163	116	95	3.78771	3.37834	3.4192	4.43153	4.90324
RP13-128O4.3	7	8	0	3	0	1.45196	1.23037	0	2.77921	0
RP13-15M17.1	0	1	0	0	1	0	1.13147	0	0	1.02948
RP13-254B10.1	0	4	0	0	0	0	1.39975	0	0	0
RP13-262C2.2	0	0	0	3	0	0	0	0	1.30602	0
RP13-33H18.1	0	11	5	1	1	0	1.22148	1.09145	1.33684	1.02304
RP13-39P12.2	0	5	1	1	3	0	1.28038	1.12214	1.03542	2.11818
RP1-34B20.4	27	117	76	35	7	4.08562	4.77446	4.76758	2.61538	4.16527
RP1-34L19.1	0	32	3	0	1	0	1.80495	1.0425	0	1.29044
RP13-638C3.6	0	0	1	0	0	0	0	1.25386	0	0
RP13-644M16.5	1	0	0	1	0	2.05782	0	0	1.19839	0
RP13-685P2.7	0	1	0	0	0	0	6.45526	0	0	0
RP13-977J11.5	1	25	19	3	8	1.41025	1.72779	1.94677	1.33523	1.62786
RP1-69B10.3	0	1	0	0	0	0	1.29421	0	0	0
RP1-83M4.2	0	5	0	0	1	0	1.47636	0	0	1.15503
RP1-95L4.4	27	140	70	34	28	1.76874	1.55463	1.65878	1.42433	1.32
RP1-97D16.1	0	0	1	1	0	0	0	1.65123	1.03272	0
RP3-322L4.2	0	0	0	2	0	0	0	0	2.30601	0
RP3-324O17.4	52	336	161	111	79	3.29158	2.65464	4.05671	5.54918	2.19545
RP3-354N19.3	0	1	0	0	0	0	4.61886	0	0	0
RP3-395C13.1	0	0	2	1	0	0	0	1.06237	2.51565	0
RP3-407E4.4	0	0	1	0	0	0	0	1.68028	0	0
RP3-420J14.1	0	0	0	2	0	0	0	0	2.28245	0
RP3-426I6.2	0	0	0	1	0	0	0	0	1.2335	0
RP3-430N8.8	7	12	11	6	1	1.4759	1.36656	1.78624	1.36706	1.13128
RP3-449O17.1	0	0	0	2	0	0	0	0	2.91076	0
RP3-461P17.6	1	0	1	0	0	1.61599	0	1.15313	0	0
RP3-468K18.6	0	1	5	3	2	0	1.00332	1.31202	2.17536	1.0674
RP3-477M7.5	1	0	0	0	0	2.13754	0	0	0	0
RP3-486I3.4	6	5	4	4	10	2.41943	1.53498	1.99181	1.93228	1.81106
RP3-511B24.4	1	1	1	2	0	1.00841	1.04925	2.72185	1.71876	0
RP3-525L6.2	0	0	1	0	0	0	0	1.34326	0	0
RP4-569D19.5	0	0	0	4	0	0	0	0	1.29512	0
RP4-595K12.2	0	0	1	0	0	0	0	1.5245	0	0
RP4-597J3.1	4	1	5	2	0	2.25909	1.12833	3.13694	1.17333	0
RP4-604G5.3	3	24	12	0	0	4.10356	1.81519	1.53225	0	0
RP4-620F22.3	0	0	1	1	0	0	0	3.29482	5.01256	0
RP4-631H13.6	0	22	3	0	22	0	4.91583	3.5562	0	5.13807
RP4-635A23.2	0	0	0	1	0	0	0	0	1.30107	0
RP4-640E24.1	0	0	1	0	0	0	0	2.91613	0	0
RP4-641G12.3	2	1	1	0	0	1.35841	1.83599	1.25891	0	0
RP4-657E11.10	31	285	119	57	73	1.87728	2.09953	2.20288	1.81157	1.67645
RP4-669P10.19	0	6	0	2	1	0	1.20161	0	1.47207	1.16519
RP4-673D20.3	0	0	0	1	11	0	0	0	1.45794	1.71307
RP4-713B5.2	1	1	0	0	0	1.0182	1.61838	0	0	0
RP4-725G10.4	10	64	32	6	1	2.72819	1.66057	2.30458	4.19136	2.59793
RP4-730K3.3	3	14	23	5	0	1.17985	1.42878	1.76503	1.69568	0
RP4-735C1.5	1	12	2	1	1	1.24585	2.84905	2.28807	1.62315	1.69643
RP4-738P11.3	0	0	0	1	0	0	0	0	1.05711	0
RP4-740C4.5	7	106	16	10	24	2.37435	2.3302	2.28667	2.17942	1.99214
RP4-742C19.12	0	0	1	0	0	0	0	1.13187	0	0
RP4-765C7.2	0	4	1	2	0	0	2.39269	2.11972	1.80424	0
RP4-798A17.5	7	7	1	4	19	2.34527	1.3445	1.3462	2.34555	1.50762
RP4-800G7.2	1	69	36	7	25	1.79507	1.901	2.0576	1.69067	1.86989
RP4-801G22.2	0	0	0	1	0	0	0	0	8.5969	0
RP4-801G22.3	0	0	0	1	0	0	0	0	4.43562	0
RP4-803A2.1	0	0	1	0	0	0	0	1.19701	0	0
RP4-803A2.2	0	0	0	1	0	0	0	0	1.16613	0
RP5-1000K24.2	3	8	2	3	7	1.1445	1.33127	1.02446	1.28268	1.29789
RP5-1022P6.3	1	0	0	0	0	1.41122	0	0	0	0
RP5-1050K3.3	0	10	10	8	0	0	1.48167	1.40981	1.55004	0
RP5-1051J4.4	0	1	0	0	0	0	2.18716	0	0	0
RP5-1057J7.1	5	40	17	14	11	19.0079	27.5781	28.4538	34.6068	30.5199
RP5-1061H20.3	20	111	34	50	17	1.45391	1.643	1.60522	1.72076	1.40123
RP5-1109J22.1	0	5	10	0	0	0	1.30855	1.4109	0	0
RP5-1132H15.3	0	1	0	2	0	0	1.53584	0	1.49172	0
RP5-1198O20.5	0	3	1	0	0	0	2.86569	1.31988	0	0
RP5-1198O20.6	0	4	1	0	0	0	2.77114	3.30218	0	0
RP5-817C23.1	0	0	0	1	0	0	0	0	2.60996	0
RP5-854E16.2	5	2	3	0	1	2.22107	1.03919	1.43818	0	1.21475
RP5-857K21.11	8	35	25	7	21	5.74024	13.5728	13.9971	9.82368	14.7844
RP5-857K21.7	0	2	1	0	0	0	9.62506	6.68173	0	0
RP5-862K6.4	0	3	2	0	0	0	2.51361	1.36633	0	0
RP5-862P8.3	0	0	0	2	0	0	0	0	1.36945	0
RP5-871G17.5	0	0	0	0	1	0	0	0	0	1.33203
RP5-874C20.3	59	370	169	123	95	3.22503	4.61841	4.15679	3.59362	5.56169
RP5-874C20.6	0	0	1	0	0	0	0	1.77558	0	0
RP5-878I13.2	0	0	0	1	0	0	0	0	1.43784	0
RP5-882O7.4	0	0	0	1	0	0	0	0	1.96942	0
RP5-886K2.1	0	0	0	1	0	0	0	0	2.26447	0
RP5-964H19.2	0	1	1	0	0	0	1.80769	1.36491	0	0
RP5-981L23.1	0	1	4	2	0	0	1.04537	2.18192	1.2773	0
RP6-149D17.1	0	0	1	0	0	0	0	1.07209	0	0
RP9P	25	269	108	114	95	1.70438	1.81533	1.98448	2.58339	2.20606
RPL12P3	0	1	0	0	0	0	1.09941	0	0	0
RPL12P37	0	0	1	0	0	0	0	1.43012	0	0
RPL12P38	1	0	0	0	0	3.80407	0	0	0	0
RPL13AP17	0	9	0	0	0	0	9.30286	0	0	0
RPL13AP5	1	0	0	1	0	6.77213	0	0	5.621	0
RPL13AP7	0	7	8	2	7	0	3.26734	1.90765	2.83834	2.48185
RPL13P5	14	264	112	87	70	1.26344	1.59638	1.73021	1.93192	1.49678
RPL17P50	4	4	7	1	0	1.88943	2.0773	3.4675	1.69625	0
RPL18P13	0	0	3	6	0	0	0	2.50352	1.67568	0
RPL19P12	1	0	0	0	0	5.91098	0	0	0	0
RPL19P20	1	0	0	0	1	1.45786	0	0	0	1.26991
RPL21P109	0	0	1	0	0	0	0	6.93903	0	0
RPL21P133	0	1	0	0	0	0	1.00235	0	0	0
RPL23AP1	23	175	61	73	88	2.04445	1.81873	2.00564	2.39685	3.27898
RPL23AP3	0	0	0	1	0	0	0	0	1.40428	0
RPL23AP53	4	56	13	17	28	2.87113	2.2186	2.00695	2.9322	2.44065
RPL23AP64	1	26	8	2	14	1.00961	1.27884	1.2738	1.10632	1.25238
RPL23AP7	2	25	11	14	6	7.8892	9.5475	10.1367	13.1135	10.5887
RPL23AP77	0	0	0	1	0	0	0	0	2.57568	0
RPL23P2	1	29	9	2	11	1.33225	1.30076	1.49446	1.25974	1.21988
RPL26P30	0	0	0	1	0	0	0	0	5.36856	0
RPL29P14	0	7	1	2	0	0	1.39085	1.67756	1.8968	0
RPL29P19	6	28	16	11	5	12.2415	16.3163	15.6091	11.9238	16.472
RPL32P1	0	1	0	0	2	0	2.14289	0	0	1.09057
RPL32P29	60	370	169	123	95	11.3392	14.208	10.4735	7.79071	16.1129
RPL32P3	25	273	116	90	84	1.50649	1.68153	1.6083	1.994	2.08309
RPL32P31	0	6	2	3	1	0	1.49074	1.93296	2.06395	1.00254
RPL35P2	0	0	1	0	0	0	0	5.67146	0	0
RPL35P8	0	1	1	0	0	0	8.01176	1.43372	0	0
RPL36AP43	0	23	9	0	0	0	2.23537	3.06801	0	0
RPL36P4	5	57	24	5	6	2.3483	1.88666	1.61243	1.22985	1.53812
RPL37P1	0	0	1	1	0	0	0	4.11094	9.83175	0
RPL37P2	1	0	0	0	0	6.26137	0	0	0	0
RPL37P23	0	4	1	0	0	0	6.77647	8.7882	0	0
RPL37P3	0	0	0	1	0	0	0	0	2.39344	0
RPL37P4	0	1	1	0	0	0	1.34749	6.78019	0	0
RPL39P	1	4	1	2	0	8.18342	7.69835	2.39477	3.96856	0
RPL39P33	0	0	2	0	0	0	0	13.8081	0	0
RPL39P34	28	144	103	53	28	4.75226	4.83451	4.78261	4.89106	4.49157
RPL39P40	4	0	1	14	0	4.48446	0	5.81024	4.23382	0
RPL4P1	0	1	0	0	0	0	1.24015	0	0	0
RPL4P6	1	0	0	1	0	1.36927	0	0	1.67711	0
RPL5P24	0	0	1	0	0	0	0	2.21164	0	0
RPL5P30	0	24	4	0	4	0	1.31528	1.21145	0	1.26596
RPL7AP10	0	3	0	1	3	0	1.29564	0	1.41011	1.49955
RPL7AP26	0	5	8	0	0	0	1.55904	1.92242	0	0
RPL7AP64	1	0	2	1	0	1.3343	0	1.38447	1.22334	0
RPL7P26	0	1	0	0	0	0	1.71531	0	0	0
RPL7P3	0	1	0	0	0	0	5.66681	0	0	0
RPL9P25	4	71	22	17	35	2.35044	2.21035	2.10268	1.87826	2.3893
RPL9P29	5	49	37	7	3	1.59411	1.51579	1.75133	1.29923	1.58113
RPLP0P2	26	208	84	50	10	1.93414	2.22315	2.02243	1.81299	1.95513
RPLP1P11	2	81	24	3	30	1.24763	1.4952	1.28371	1.3074	1.49749
RPS10L	14	68	30	5	1	2.74132	2.35513	2.4115	2.52766	2.63904
RPS10P18	0	0	0	1	0	0	0	0	4.17054	0
RPS10P27	0	0	0	1	0	0	0	0	1.30314	0
RPS11P5	13	110	53	42	35	2.57352	2.18474	2.2473	2.21431	2.15275
RPS11P6	0	0	1	4	0	0	0	1.21159	1.77535	0
RPS12P21	0	1	0	0	0	0	1.13667	0	0	0
RPS12P26	0	0	2	0	0	0	0	2.13294	0	0
RPS12P28	3	0	2	1	0	1.0536	0	1.34958	1.09248	0
RPS14P3	1	7	4	1	0	1.65437	3.01645	2.05011	2.94837	0
RPS14P7	0	1	0	0	0	0	5.18481	0	0	0
RPS15AP10	0	2	1	0	0	0	1.12532	1.00498	0	0
RPS15AP5	0	0	0	1	0	0	0	0	4.22375	0
RPS16P9	0	1	2	1	0	0	1.89626	2.15291	4.74999	0
RPS18P9	23	225	77	27	75	2.61631	2.53542	2.5553	2.23342	2.78553
RPS20P14	0	0	0	1	0	0	0	0	4.9668	0
RPS20P21	47	339	159	112	91	2.75597	2.96858	3.92205	2.89349	2.92938
RPS20P22	2	25	33	2	2	1.9419	4.16143	5.28143	1.44133	2.4308
RPS20P33	0	8	4	2	0	0	1.27385	1.27343	1.33701	0
RPS20P35	0	0	0	2	0	0	0	0	4.91154	0
RPS21P4	0	22	4	0	1	0	2.21479	2.39694	0	1.82919
RPS23P7	0	0	1	0	0	0	0	1.52994	0	0
RPS24P12	0	0	1	0	0	0	0	1.02186	0	0
RPS24P17	1	0	0	0	0	2.51709	0	0	0	0
RPS27P25	0	0	0	1	0	0	0	0	1.97395	0
RPS2P32	0	1	1	24	1	0	1.15309	1.40027	1.48756	1.05743
RPS2P4	0	1	0	1	0	0	2.78341	0	2.4052	0
RPS4XP16	4	32	13	10	5	1.64225	1.37537	1.68263	1.43833	1.08663
RPS4XP17	0	0	0	1	0	0	0	0	1.08647	0
RPS7P1	1	0	0	0	0	55.2332	0	0	0	0
RPS7P4	0	1	0	0	0	0	1.32842	0	0	0
RPS9P1	55	319	147	45	80	3.75478	2.53384	3.03831	1.70291	1.87283
RPSAP1	1	0	0	0	0	2.49465	0	0	0	0
RPSAP41	4	40	20	25	56	1.94204	1.23518	1.54055	1.98594	1.796
RPSAP52	0	0	0	1	0	0	0	0	21.6408	0
RRN3P1	0	5	1	4	11	0	4.53858	3.69366	3.73281	4.64285
RRN3P2	0	1	0	0	0	0	3.54463	0	0	0
RRP7B	23	169	90	96	77	2.3387	2.42524	2.47405	3.6847	4.38959
RSL24D1P6	0	4	3	5	0	0	1.386	1.54055	1.51782	0
SAA3P	0	0	0	1	0	0	0	0	1.04457	0
SAR1P1	0	0	0	2	0	0	0	0	1.75971	0
SBDSP1	60	370	169	123	95	9.01604	9.25362	10.2006	9.30396	11.0694
SCAND2P	55	359	163	100	95	1.70746	2.41456	2.27773	1.7972	2.81265
SCGB2B3P	5	9	7	0	0	3.5624	3.01375	1.39858	0	0
SCML2P1	4	6	8	16	0	13.7943	47.3779	9.55743	2.55649	0
SCML2P2	0	1	1	0	1	0	1.68857	1.01077	0	1.03426
SDAD1P1	9	143	37	15	51	1.45085	1.53404	1.48671	1.44055	1.26235
SDAD1P4	0	1	0	0	0	0	1.06389	0	0	0
SDHAP3	32	325	141	68	89	1.91311	2.82872	2.60064	1.96511	2.71808
SEC1P	0	0	0	1	0	0	0	0	1.06473	0
SEPHS1P6	0	1	0	0	0	0	1.15769	0	0	0
SEPT7P2	46	345	163	100	95	1.7071	2.41343	2.36733	1.90679	2.63216
SERPINA2P	0	1	0	0	0	0	1.2206	0	0	0
SETP6	0	1	0	0	0	0	1.69259	0	0	0
SH3GL1P3	46	326	150	99	91	2.86184	2.34216	2.88173	2.39257	2.139
SIAH1P1	0	0	1	0	0	0	0	1.34911	0	0
SIGLEC16	0	2	0	1	3	0	1.61822	0	1.08467	1.1729
SIGLEC17P	0	29	4	0	24	0	1.63197	1.16904	0	1.52825
SKP1P1	1	5	4	2	0	2.10346	2.32962	2.53911	1.98255	0
SLAMF6P1	0	0	0	1	0	0	0	0	3.93921	0
SLC16A14P1	0	0	0	1	0	0	0	0	1.21519	0
SLC22A20	0	0	0	9	0	0	0	0	3.28655	0
SLC25A1P5	42	305	109	108	78	2.35773	1.82879	1.89261	2.77418	1.59532
SLC25A39P1	0	0	1	0	0	0	0	2.06664	0	0
SLC25A47P1	7	0	1	1	1	1.74436	0	2.84031	1.66814	2.98311
SLC25A51P3	0	0	2	0	0	0	0	4.57589	0	0
SLC25A5P1	0	0	1	1	0	0	0	1.0108	1.06141	0
SLC25A5P3	0	1	1	0	0	0	1.31235	1.30595	0	0
SLC25A5P5	2	2	0	2	0	2.73442	1.18024	0	3.23608	0
SLC25A6P1	0	0	1	0	0	0	0	4.61267	0	0
SLC2A3P1	60	365	164	117	93	8.23547	13.6467	16.33	6.31993	10.9181
SLC35E1P1	0	0	0	1	0	0	0	0	1.58014	0
SLC9A3P2	0	0	1	2	0	0	0	2.48766	2.01468	0
SLC9A3P3	0	0	1	0	0	0	0	1.45269	0	0
SLC9A7P1	1	0	5	13	0	1.0529	0	1.30625	1.72533	0
SLC9B1P3	0	0	0	1	0	0	0	0	3.19339	0
SMEK3P	1	0	0	0	0	2.77252	0	0	0	0
SMG1P1	0	0	1	2	0	0	0	5.3758	9.39377	0
SMPD4P1	0	0	2	0	0	0	0	1.59653	0	0
SMURF2P1	26	254	124	71	68	5.95894	4.97116	5.63089	5.01744	4.52687
SNAI1P1	0	0	0	1	0	0	0	0	1.10497	0
SNRPGP4	0	0	1	0	0	0	0	2.81067	0	0
SNX18P16	0	6	5	0	0	0	16.1588	24.5094	0	0
SNX18P27	0	1	0	0	0	0	1.37142	0	0	0
SNX18P7	0	0	1	0	0	0	0	1.96303	0	0
SNX19P1	0	0	1	0	0	0	0	2.11102	0	0
SNX25P1	2	9	19	5	0	1.46094	1.64459	2.02582	1.78995	0
SPA17P1	0	1	1	0	0	0	1.34403	1.80264	0	0
SPATA1	15	139	45	20	11	1.46082	1.33301	1.28265	1.26983	1.21309
SPATA20P1	16	30	19	29	3	1.39753	1.64748	1.6001	1.84968	1.73613
SPATA31D3	0	1	0	0	0	0	3.73003	0	0	0
SRGAP2B	59	366	166	118	93	8.92299	10.2503	11.3356	10.216	9.07733
SRP68P1	0	0	1	0	0	0	0	6.88935	0	0
SRP9P1	3	21	11	2	1	6.1473	5.24438	5.52366	4.97945	6.36185
SRSF1P1	0	1	0	0	0	0	1.29734	0	0	0
SRSF8	60	370	166	123	95	9.43658	9.60336	8.2841	10.553	14.2832
SRSF9P1	8	9	11	0	1	1.69926	1.36054	1.61547	0	1.32502
SSR4P1	10	71	32	68	25	1.78636	1.34526	1.34049	1.63115	1.21246
SSXP10	1	0	1	0	0	3.08195	0	19.2278	0	0
ST13P13	0	0	0	1	0	0	0	0	1.71431	0
STAG3L4	59	364	168	123	95	4.2672	4.30787	5.06402	4.16842	4.2295
SUGT1P	0	5	3	3	0	0	1.18231	1.59737	1.67158	0
SUGT1P3	0	3	3	1	1	0	1.38027	1.63438	3.99311	1.52232
SULT1C2P1	9	8	1	1	9	19.312	4.01898	4.04569	9.79873	3.89048
SUMO1P1	1	5	2	1	0	4.78187	2.72569	9.57943	3.57399	0
SUZ12P	27	292	152	110	76	3.89217	3.77128	4.75301	3.74739	4.03029
TACC1P1	4	11	5	0	0	2.36174	5.92414	3.13359	0	0
TAS2R15	0	0	1	0	0	0	0	1.05845	0	0
TAS2R6	0	1	0	0	0	0	1.67787	0	0	0
TATDN2P2	8	58	37	20	12	1.81666	1.70004	1.65221	1.87254	1.22907
TATDN2P3	0	6	5	0	0	0	3.88921	5.27043	0	0
TBC1D27	0	1	0	0	0	0	2.68915	0	0	0
TCAM1P	2	0	8	36	0	1.2315	0	2.75503	2.47998	0
TCEA1P1	0	1	0	0	0	0	1.02853	0	0	0
TCEA1P4	0	0	3	2	0	0	0	1.11135	1.36176	0
TCEB1P19	2	82	18	6	30	1.58085	1.82379	1.71512	1.75663	2.16566
TCEB1P21	0	4	7	4	2	0	1.39721	1.57965	1.2932	1.35652
TCEB2P2	0	1	0	0	0	0	5.65161	0	0	0
TCP1P1	0	1	0	0	0	0	1.24409	0	0	0
TDH	0	1	1	0	0	0	1.10377	2.00805	0	0
TDPX2	6	26	23	3	0	3.53017	2.96636	4.46393	2.52521	0
TEKT4P2	48	334	138	90	92	3.28014	3.70002	3.15785	3.09817	4.37349
TERF1P1	0	0	1	0	0	0	0	1.57362	0	0
TFAMP1	0	0	0	1	0	0	0	0	1.035	0
TIMM8AP1	0	1	0	0	0	0	2.16535	0	0	0
TMA16P1	0	0	1	0	0	0	0	2.00468	0	0
TMED10P1	19	95	81	30	6	1.50947	1.466	2.05401	1.55909	1.18827
TMED10P2	4	41	25	4	1	1.63143	1.93806	1.92868	1.33471	1.01772
TMEM161BP1	0	10	1	0	0	0	1.2848	1.02445	0	0
TMEM198B	60	367	169	122	95	2.32711	3.63063	3.12715	2.36239	4.85793
TMSB4XP4	0	1	0	1	0	0	77.9912	0	28.4944	0
TMSB4XP8	1	1	2	2	0	4.24955	5.82726	8.57544	4.74122	0
TNRC18P1	16	273	93	1	37	2.78506	6.0728	5.38899	11.7917	2.09853
TOB2P1	10	23	27	4	0	1.90176	1.67196	1.72867	2.14796	0
TOP1P1	7	5	1	3	13	2.34807	1.40785	1.38377	2.81966	1.63811
TPI1P2	3	7	6	7	0	1.13728	1.24544	1.23917	1.58531	0
TPM3P9	6	40	33	25	0	5.68999	4.60531	5.33978	4.91922	0
TPRX1P1	1	0	0	0	0	1.41522	0	0	0	0
TPSP2	6	135	78	3	3	2.04727	3.55185	4.61793	4.13034	3.69977
TPTE2P2	4	143	55	1	20	2.53154	3.52122	3.35271	2.21307	2.76774
TPTE2P3	0	4	8	0	1	0	1.88034	2.48705	0	2.49931
TPTE2P5	0	4	1	1	4	0	1.07253	1.58214	1.3763	1.13538
TRAV11	0	0	1	0	0	0	0	1.43463	0	0
TRBV21-1	1	1	1	3	0	1.18314	1.48928	1.36828	1.35229	0
TREML3P	0	0	1	1	0	0	0	2.25499	1.98692	0
TRGV5P	0	1	0	3	0	0	1.71747	0	3.03833	0
TRGV7	2	10	3	4	3	1.81242	1.3784	1.15738	1.58615	1.24496
TRGVB	0	1	0	0	0	0	4.25038	0	0	0
TRIM51HP	0	1	0	0	0	0	4.97001	0	0	0
TRIM53CP	0	0	0	1	0	0	0	0	4.47395	0
TRIM60P18	23	159	81	34	19	1.49544	1.55007	1.77637	1.43156	1.24887
TRNAS30P	0	3	0	0	0	0	7.65209	0	0	0
TSPY26P	8	215	85	25	49	1.38238	1.70691	1.90724	1.87466	1.55471
TSSC2	0	3	0	1	7	0	3.81226	0	12.7263	3.97054
TTC3P1	30	287	95	45	85	1.94382	2.08796	2.03257	1.77836	1.99885
TUBA3FP	20	67	35	34	39	1.66273	1.5401	1.608	1.51307	1.27032
TUBA4B	1	16	6	1	0	13.162	2.77519	1.76742	12.1709	0
TUBB4BP2	1	0	0	0	0	1.20773	0	0	0	0
TUBB7P	0	0	1	0	0	0	0	8.85445	0	0
TUBBP10	1	0	1	0	3	3.60034	0	1.33776	0	2.15572
TUBBP5	9	36	25	16	0	3.47401	2.84677	2.51116	2.55696	0
TUFMP1	1	5	7	1	0	3.58454	1.39597	2.1285	1.15736	0
TXLNG2P	0	4	3	0	0	0	2.37172	5.39393	0	0
TYW1B	6	70	20	15	14	1.4705	1.45524	1.40861	1.67302	1.50341
U82695.5	0	0	0	2	0	0	0	0	1.65354	0
U91328.2	0	1	0	0	0	0	4.5439	0	0	0
UBA52P6	0	0	4	3	0	0	0	1.27443	1.2159	0
UBA52P8	0	4	2	0	0	0	1.23732	1.71471	0	0
UBBP2	0	1	1	0	0	0	3.45634	21.0414	0	0
UBBP3	0	0	0	0	1	0	0	0	0	1.91242
UBE2CP2	0	3	2	0	24	0	1.17405	1.38927	0	1.55631
UBE2FP1	2	26	23	34	15	1.15281	2.0689	1.89791	1.68655	1.38762
UBE2FP3	0	2	3	3	0	0	1.37587	1.32485	1.49684	0
UBE2Q2P1	3	59	16	22	59	2.62604	2.72548	2.73454	2.54788	4.23163
UBQLN4P1	5	24	34	36	0	2.1309	2.46586	2.28495	2.5473	0
UQCRBP1	0	0	2	0	0	0	0	1.67428	0	0
USP24P1	0	0	1	0	0	0	0	1.43947	0	0
USP32P1	0	15	5	2	9	0	4.58523	3.70342	3.1875	4.13869
USP32P2	0	13	7	8	3	0	3.97824	3.47239	4.03873	4.16111
VN1R107P	0	1	0	0	0	0	1.48712	0	0	0
VN1R108P	1	1	1	1	4	1.12688	1.62775	1.17322	1.26703	1.10711
VN1R42P	0	0	1	0	0	0	0	1.56387	0	0
VN1R48P	1	12	9	0	0	1.16716	1.59396	1.64823	0	0
VN1R53P	14	250	76	1	46	2.00649	4.30492	3.38327	1.43631	2.70883
VN1R6P	0	1	0	0	0	0	2.78619	0	0	0
VN1R81P	22	86	63	46	6	1.94388	1.69426	1.94543	1.9591	1.28243
VN1R82P	2	16	11	4	0	1.98348	1.74084	1.74518	1.54872	0
VN1R83P	15	104	51	14	33	1.61496	1.41991	1.3779	1.30644	1.2996
VN1R85P	4	13	15	3	1	1.51629	1.72891	2.0517	1.42428	1.14869
VN2R19P	2	7	6	0	2	4.47125	4.41036	6.23731	0	2.08609
VWFP1	0	15	5	2	0	0	2.09169	2.17278	1.42029	0
WARS2P1	0	2	0	0	0	0	1.34238	0	0	0
WASF5P	0	4	2	0	0	0	1.22952	1.34619	0	0
WBP1LP2	1	35	10	6	7	1.57745	1.27709	1.29122	1.2422	1.07651
WHAMMP2	1	10	0	0	18	5.02947	6.18035	0	0	6.64535
XBP1P1	1	0	0	0	1	2.43313	0	0	0	1.46404
XXbac-B444P24.10	0	1	1	0	0	0	1.2272	2.30408	0	0
XXbac-B476C20.10	0	0	0	2	0	0	0	0	1.5034	0
XXbac-B476C20.11	0	0	0	1	0	0	0	0	2.17522	0
XXbac-B562F10.11	1	12	6	3	0	1.0763	1.25187	1.72858	1.18479	0
XXbac-BPG181B23.6	35	145	92	68	48	2.74304	2.00615	2.41028	3.10973	1.73657
XXbac-BPG248L24.10	0	13	7	1	0	0	1.26316	1.60127	1.51129	0
XXbac-BPG248L24.12	58	361	153	116	87	46.9664	34.9011	36.7725	55.6679	30.9835
XXbac-BPGBPG24O18.1	0	1	0	0	0	0	1.20374	0	0	0
XXyac-YRM2039.2	2	28	15	7	6	5.33222	4.81938	4.98358	5.10579	6.79273
XXyac-YX65C7_A.4	1	0	0	0	0	1.26981	0	0	0	0
Z73979.1	0	9	9	2	3	0	3.1328	3.18646	3.06535	3.22973
Z82188.1	60	370	169	123	95	24.8291	20.6889	17.3692	26.7236	18.0582
Z83840.1	59	362	157	118	93	4.05282	3.72388	3.82476	4.03112	4.813
Z95704.2	58	370	168	116	95	3.48192	3.8901	3.89455	2.58802	4.61894
Z95704.4	0	1	0	0	0	0	1.46811	0	0	0
Z95704.5	21	227	107	50	59	1.42494	1.56733	1.7009	1.63395	1.47123
Z97634.3	0	16	10	0	0	0	1.85473	1.61637	0	0
Z98256.1	60	370	169	123	95	146.911	238.8	226.466	95.8974	263.404
Z98881.1	0	1	0	0	0	0	1.26122	0	0	0
ZDHHC20P1	0	0	0	2	0	0	0	0	1.35532	0
ZDHHC8P1	1	6	9	10	16	2.44069	1.36907	1.60495	2.69173	1.41655
ZEB2P1	0	0	1	1	0	0	0	1.08809	1.04506	0
ZNF137P	46	267	131	62	78	1.65538	1.75156	1.767	1.69832	1.73691
ZNF192P1	1	7	5	2	4	1.3216	1.29653	1.48423	1.2144	1.24574
ZNF204P	18	191	49	63	90	2.34348	2.13916	2.2006	2.11723	4.01305
ZNF209P	6	34	17	2	6	2.95795	1.73853	1.87414	1.59551	1.52364
ZNF252P	60	366	169	119	94	5.3755	6.24036	8.75447	5.99682	4.85596
ZNF271	60	370	169	123	95	6.73329	7.91312	8.20597	7.19008	7.62858
ZNF285B	1	0	0	0	0	1.41394	0	0	0	0
ZNF300P1	4	22	4	2	68	1.33312	1.40759	1.3994	1.30377	1.85255
ZNF316	57	345	148	106	83	2.09716	2.37967	2.4871	2.27268	2.3322
ZNF317P1	0	0	0	1	0	0	0	0	1.01419	0
ZNF37BP	27	308	146	106	95	1.49871	2.28174	2.41315	2.22364	3.84546
[truncated: 14 more rows]
