# Supplementary material for: Pseudogenes transcribed in breast invasive carcinoma show subtype-specific expression and ceRNA potential
Source: BMC Genomics. 2015 Feb 22;16(1):113. doi: 10.1186/s12864-015-1227-8 (PMC4344757; doi:10.1186/s12864-015-1227-8)
Supplement: Additional file: 2. — Pseudogenes showing significant subtype-specific expression. [file 12864_2015_1227_MOESM2_ESM.xlsx]

## Sheet: SupplementaryFile2_new
Rank	Symbol	Luminal A	Luminal B	Her 2	Basal	False Discovery Rate
1	RP11-736N17.4	-3.24	-2.687	0.026	13.474	0
2	ATP8A2P1	3.281	-0.563	-1.983	-8.151	0
3	AC004967.8	-3.369	0.03	3.003	8.655	0
4	CYP2B7P1	1.634	2.565	-4.563	-6.246	0
5	AC004917.1	-1.752	-3.949	2.49	9.528	0
6	CYP2T2P	0.687	3.859	-3.586	-5.656	0
7	AC004967.7	-2.978	-0.459	2.072	8.605	0
8	AZGP1P1	2.127	1.025	-0.351	-7.66	0
9	AL356740.1	-1.972	-2.429	2.045	8.308	0
10	AC040173.1	2.493	2.117	-5.322	-7.848	0
11	AC005077.14	2.593	-0.377	1.967	-8.26	0
12	AL391319.1	2.935	-1.098	-2.949	-5.896	0
13	MSL3P1	-2.601	-1.082	5.262	6.773	0
14	RP11-551L14.1	-1.631	-1.723	-1.935	8.243	0
15	ANKRD36BP1	-1.874	-1.258	-1.882	8.31	0
16	AC005077.12	2.318	0.053	1.774	-7.932	0
17	TNRC18P1	2.543	0.061	-3.154	-6.217	0
18	RP11-311D14.1	2.781	-2.165	1.508	-6.131	0
19	VN1R53P	2.807	-0.7	-2.581	-6.241	0
20	AC006011.4	-3.802	1.164	4.712	7.561	0
21	CYP4Z2P	1.137	-0.012	5.299	-5.998	0
22	AC010170.1	-1.815	-2.289	0.148	8.564	0
23	POTEKP	1.894	1.696	-3.992	-6.11	0
24	AC016773.1	-3.586	2.384	1.901	6.594	0
25	PCDHB9	-1.875	-2.155	0.624	8.328	0
26	RP11-326A19.5	1.78	1.436	-4.854	-4.985	0
27	RP11-79D8.2	-0.505	-3.544	0.482	6.187	0
28	IMPDH1P10	-1.951	-2.34	4.155	7.092	0
29	IGHGP	-1.667	-0.578	4.644	3.561	0
30	RP11-424C20.2	-2.702	2.968	2.272	2.941	0
31	RP11-480I12.5	-2.738	1.373	6.932	2.98	0
32	GBP1P1	-2.073	-0.421	2.802	5.469	0
33	PPP1R2P4	-1.276	-2.656	0.133	7.454	0
34	KRT8P12	-2.596	-0.358	3.798	6.472	0
35	AC087269.1	-1.378	-1.803	0.872	6.222	0
36	AC012379.1	2.242	-0.244	-0.266	-6.297	0
37	AC079776.2	2.27	-0.793	-3.25	-4.166	0
38	AP001029.1	-2.082	1.017	-3.526	6.593	0
39	OR2I1P	-1.38	-1.626	2.239	5.317	0
40	CYP21A1P	2.07	-0.473	-0.949	-5.126	0
41	CYP4F23P	1.765	0.329	0.113	-5.833	0
42	AC004507.1	1.614	1.706	-3.22	-5.654	0
43	AC034102.1	1.662	1.547	1.448	-7.858	0
44	CTD-2583A14.11	1.434	1.384	-2.031	-5.248	0
45	ANKRD36BP2	-1.895	-0.672	2.553	5.4	0
46	AC008865.1	1.913	0.883	-2.489	-5.777	0
47	Z98256.1	1.574	0.347	-1.182	-4.65	0
48	RRP7B	-1.627	-0.706	-1.362	6.546	0
49	ENO1P1	0.599	1.208	2.26	-4.579	0
50	TPTE2P2	1.694	0.64	-2.954	-4.552	0
51	AC099522.1	-1.894	0.13	0.878	5.105	0
52	AL139819.1	-0.523	2.246	3.775	-3.369	0
53	SLC2A3P1	1.131	1.58	-2.231	-4.506	0
54	RP3-324O17.4	-2.24	1.711	0.072	4.355	0
55	RPS9P1	0.167	1.444	4.956	-4.916	0
56	HCG4P11	-1.138	-1.422	1.617	4.607	0
57	RASA4CP	1.244	1.714	-4.849	-3.756	0
58	NEURL3	-1.463	-1.009	0.478	5.574	0
59	CD24P4	-1.079	-1.154	4.143	2.827	0
60	RP11-379K17.9	-0.092	2.834	3.768	-5.476	0
61	AC009469.1	2.172	-2.727	-1.663	-1.971	0
62	CTC-260E6.10	-2.575	1.9	3.5	3.433	0
63	NSUN5P2	-1.51	0.21	-1.191	4.845	0
64	AC093162.5	-1.685	-1.557	5.263	4.668	0
65	TPSP2	0.485	2.584	-2.358	-3.884	0
66	AC110619.1	0.119	2.008	2.519	-4.364	0
67	CA5BP1	-2.024	-0.431	3.491	4.998	0
68	RP9P	-0.955	-0.937	-2.857	5.568	0
69	HNRNPA1P21	-2.058	0.749	4.997	2.735	0
70	RP11-483I13.3	0.982	1.377	-3.619	-3.099	0
71	RP11-393B14.1	-1.36	-1.265	1.366	5.183	0
72	RP11-22B23.1	-2.036	0.599	-0.474	5.546	0
73	GBAP1	-1.834	0.11	-0.962	5.85	0
74	RP11-157G21.2	-1.649	0.026	2.759	3.592	0
75	RP11-433A19.1	1.299	1.383	-2.864	-4.433	0
76	CTD-2554C21.1	-2.035	0.07	2.153	4.991	0
77	FAM86EP	0.856	2.067	-2.407	-4.265	0
78	AL021068.1	0.939	1.766	-1.865	-4.362	0
79	LL22NC03-80A10.6	-1.672	-0.677	3.732	4.157	0
80	FCF1P2	1.56	0.616	-0.89	-5.122	0
81	IGLV2-28	-1.183	-0.469	5.656	1.457	0
82	AC090953.1	1.803	-1.829	-0.632	-2.6	0
83	CXCR2P1	-2.001	1.487	2.2	2.908	0
84	CTD-2331H12.5	1.283	0.678	1.125	-5.357	0
85	CFL1P5	0.783	1.992	1.807	-5.995	0
86	AL021707.1	-1.071	-1.836	2.191	4.7	0
87	CXADRP1	1.599	-0.232	-1.934	-3.558	0
88	AL590762.1	-1.851	0.124	1.978	4.447	0
89	IGLV2-5	-1.383	-0.53	4.558	2.68	0
90	AC021593.1	1.38	0.889	-2.51	-4.167	0
91	GEMIN8P4	-1.707	0.049	0.215	4.975	0
92	IGHV4-55	-0.833	-1.076	4.168	1.966	0
93	AL118508.1	1.778	-2.668	-0.3	-1.528	0
94	NUDT16P	1.465	0.517	-3.285	-3.53	0
95	RPL32P29	1.632	-1.201	-0.117	-3.205	0
96	DPH3P1	-2.095	0.533	1.374	4.914	0
97	AFG3L1P	-2.596	1.594	0.318	5.472	0
98	AC005013.1	0.628	-0.079	3.471	-3.48	0
99	BX936347.1	0.416	1.709	1.26	-4.232	0
100	AC093724.2	1.5	0.416	-3.259	-3.511	0
101	PLEKHA8P1	-1.257	-1.707	3.37	4.508	0
102	GOLGA2B	1.133	1.618	-1.91	-4.723	0
103	AC011242.6	-0.796	-1.686	-1.038	5.238	0
104	SSR4P1	-1.257	-1.269	0.47	5.315	0
105	SDHAP3	1.552	0.405	-3.422	-3.573	0
106	SPATA20P1	-1.581	-0.433	4.16	3.338	0
107	RP11-611O2.3	0.801	1.617	-3.099	-3.139	0
108	HSPB1P1	0.176	2.222	-0.912	-3.158	0
109	AC007899.3	-2.154	1.448	1.882	3.579	0
110	AL391357.1	1.971	-2.409	-1.239	-2.011	0
111	FTLP14	-1.538	0.976	4.322	1.182	0
112	RP11-156P1.1	1.544	0.551	-3.157	-3.878	0
113	PDCL3P4	1.298	0.966	-2.039	-4.254	0
114	RP11-50E11.2	1.767	0.245	-1.954	-4.717	0
115	AC010620.1	-1.659	0.622	1.608	3.36	0
116	RP11-727A23.1	1.357	0.507	-2.449	-3.598	0
117	HTR7P1	0.499	1.978	-2.186	-3.173	0
118	CBX3P2	-0.94	-1.645	-1.031	5.612	0
119	HNRNPA1P16	-2.228	2.318	0.672	3.189	0
120	AL513327.1	0.017	-2.664	-0.096	3.679	0
121	SLC25A1P5	-0.623	-1.799	0.091	4.32	0
122	AC104698.1	-0.162	-2.39	1.936	2.847	0
123	AL021707.2	-0.812	-2.068	2.848	3.918	0
124	RP11-255H23.2	0.566	1.729	-0.707	-3.751	0
125	AL162497.1	1.099	-1.24	-4.073	0.387	0
126	AP001266.1	-0.438	-1.451	-1.915	4.263	0
127	RP4-740C4.5	1.834	-1.87	-0.314	-2.795	0
128	AC020663.1	1.531	0.241	-2.511	-3.725	0
129	AC012615.1	1.351	-0.325	0.226	-3.736	0
130	AC007362.1	-0.615	-1.502	1.133	3.377	0
131	RP11-115D7.3	0.972	-0.347	1.104	-2.992	0
132	RP11-54F2.1	-0.479	-1.981	-0.186	4.274	0
133	ANKRD18EP	-1.525	2.224	-1.052	2.037	0
134	Z95704.2	1.073	0.801	0.124	-4.406	0
135	XXbac-BPG181B23.6	-1.497	0.521	2.413	2.619	0
136	AC009223.1	0.987	0.394	-1.696	-2.693	0
137	GNAQP1	0.626	1.382	-1.557	-3.037	0
138	UBE2FP1	-1.437	0.489	-0.828	4.065	0
139	AP000580.1	-1.079	-0.703	2.702	2.909	0
140	RP11-302B13.1	-1.395	-0.388	4.552	2.523	0
141	AL354808.1	1.821	-1.401	-1.748	-2.703	0
142	RP11-1094M14.8	-1.292	-0.622	3.061	3.264	0
143	AMZ2P1	-0.012	2.479	-1.314	-2.748	0
144	AC006978.6	1.209	-0.016	-0.342	-3.457	0
145	HCG4P5	-0.455	-1.358	1.358	2.588	0
146	SRSF8	0.138	-2.574	1.273	2.521	0
147	TSPY26P	1.217	0.586	-4.234	-2.416	0
148	RP1-152L7.5	-0.987	0.871	-2.102	2.799	0
149	CTC-260E6.2	-1.114	-0.1	1.188	2.918	0
150	UBQLN4P1	-1.547	0.616	0.79	3.43	0
151	SUZ12P	-0.864	2.263	-3.399	1.137	0
152	CRYBB2P1	-1.157	0.121	1.147	2.764	0
153	GAPDHP62	-1.692	2.317	1.554	1.144	0
154	DSTNP2	-0.221	0.268	-4.733	2.604	0
155	CCT6P1	-1.354	0.902	-1.183	3.414	0
156	TMEM198B	1.617	-0.391	-2.688	-3.025	0
157	ATP5F1P5	1.659	-1.032	-1.268	-2.96	0
158	RPS10L	0.529	0.44	2.65	-3.496	0
159	AC007050.18	-1.211	-1.008	2.973	3.594	0
160	AC004706.1	-0.658	-0.519	-2.59	3.967	0
161	ZNF542	1.269	-0.953	-0.204	-2.413	0
162	AC006116.27	1.251	-0.932	-0.19	-2.391	0
163	RP11-486B10.4	-1.035	0.278	-1.782	3.608	0
164	RP11-206F17.2	-1.985	1.568	2.556	2.575	0
165	GGTA1P	0.868	-2.462	-0.497	1.029	0
166	RP11-764K9.2	0.781	0.519	-3.05	-1.586	0
167	AP001062.1	-0.85	-1.001	3.637	2.173	0
168	TMED10P1	-1.21	2.971	0.171	-0.539	0
169	CPHL1P	0.825	-0.275	1.073	-2.631	0
170	RPL23AP1	-0.498	-1.434	0.342	3.317	0
171	RP11-785H5.1	-0.93	-0.713	1.454	3.082	0
172	RP13-104F24.3	-1.024	-0.369	1.022	3.1	0
173	RP11-29H23.5	-0.438	-0.873	-1.979	3.492	0
174	AC005618.1	0.829	0.478	0.014	-3.169	0
175	LA16c-360H6.2	0.719	0.865	-0.349	-3.193	0
176	ZNF204P	0.554	-2.323	-0.633	1.849	0
177	AC008731.1	-0.978	-0.835	1.709	3.271	0
178	RP11-561N12.7	-1.388	0.861	1.459	2.284	0
179	AL590369.1	0.764	0.266	-3.123	-1.149	0
180	Z82188.1	0.009	-1.844	1.713	1.685	0
181	NPM1P25	1.316	-1.243	0.513	-2.5	0
182	RP11-96C23.11	0.953	0.581	-1.148	-3.118	0
183	RP11-281O15.7	-0.322	-1.279	-0.253	2.864	0
184	RP11-372E1.1	-1.398	0.703	0.752	2.877	0
185	NPIPP1	-0.654	0.416	-2.362	2.551	0
186	ZSCAN12P1	-1.491	2.316	1.305	0.661	0
187	CMAHP	0.294	-1.314	3.59	-0.82	0
188	ZNF37BP	-0.134	1.003	-4.69	1.305	0
189	AC091171.1	1.295	-2.042	-0.487	-0.847	0
190	RP11-69L16.5	-0.851	-0.356	0.423	2.851	0
191	RP11-62J1.3	-0.964	0.21	-1.658	3.425	0
192	HCG4P8	-0.905	-0.098	2.003	1.889	0
193	AC068134.10	-1.109	-0.388	0.282	3.744	0
194	TTC3P1	1.281	-0.825	-0.355	-2.55	0
195	VN1R81P	-1.376	0.688	2.116	2.168	0
196	RPL13P5	-0.372	0.111	-3.843	2.844	0
197	HLA-H	-0.613	-0.616	1.264	2.085	0
198	AC069287.1	1.133	-0.202	-0.38	-2.953	0
199	RPS18P9	1.141	-0.563	0.525	-2.919	0
200	MRPS31P5	0.91	0.984	-2.462	-2.902	0
201	RP11-798K23.5	0.208	-2.117	-0.085	2.338	0
202	RP11-598P20.3	-1.012	0.779	-0.374	2.158	0
203	RP11-561C5.4	-0.712	-0.019	-0.429	2.384	0
204	AC103965.1	-0.774	-0.2	0.855	2.194	0
205	ZNF252P	-0.603	2.215	-1.294	-0.61	0
206	FER1L4	-1.32	1.914	1.782	0.466	0
207	AC011933.1	0.017	1.755	0.145	-2.549	0
208	RP11-236F9.4	-0.245	-1.233	0.404	2.247	0
209	RP11-677M14.5	1.387	-0.299	-2.024	-2.782	0
210	SCAND2P	1.25	0.305	-2.293	-3.074	0
211	LRRC37A6P	-1.215	0.664	0.034	2.73	0
212	CCT8P1	1.254	-0.649	-0.666	-2.559	0
213	RP13-104F24.1	-0.845	-0.141	0.028	2.731	0
214	LINC00674	-0.179	1.752	0.348	-2.051	0
215	RP5-874C20.3	1.327	-0.498	-3.509	-1.603	0
216	EI24P2	-1.172	-0.073	2.609	2.364	0
217	RPSAP41	-0.711	-0.777	-0.928	3.673	0
218	HTATSF1P2	-0.926	0.456	2.999	0.699	0
219	RP11-274B21.3	0.099	-0.652	-3.093	2.111	0
220	AC007276.5	0.819	0.82	-2.62	-2.326	0
221	CTC-490E21.13	0.461	1.111	-1.466	-2.209	0
222	RP11-686D22.7	1.001	-2.218	-0.585	0.332	0
223	BMS1P4	0.544	1.153	-0.506	-2.987	0
224	AC093838.4	0.416	1.37	-3.189	-1.591	0
225	AC005517.3	1.649	-2.135	-2.289	-0.906	0
226	AC009107.1	0.502	0.308	1.387	-2.617	0
227	GVINP1	-0.823	-0.812	2.764	2.258	0
228	CRHR1-IT1	-0.09	0.985	-4.134	0.926	0
229	RP11-3J10.4	-0.288	-0.994	-1.152	2.805	0
230	PIGCP1	-1.026	0.521	-0.355	2.548	0
231	AC141586.5	0.531	1.014	0.582	-3.287	0
232	RNA28S5	-0.156	-1.217	0.443	1.936	0
233	OR7E14P	-1.005	0.324	0.303	2.436	0
234	RP11-550F7.1	-0.999	-0.601	5.13	1.34	0
235	AC007347.1	1.097	-1.311	-0.754	-1.129	0
236	LRRC37A16P	0.012	1.608	0.008	-2.262	0
237	FAHD2CP	0.022	-0.905	-2.228	2.272	0
238	DSTNP1	-0.983	-0.354	0.387	3.264	0
239	CIDECP	-1.212	1.094	1	1.657	0
240	EIF3EP1	-0.535	-0.722	-1.142	3.168	0
241	AC008738.1	0.285	-0.699	2.808	-1.262	0
242	RP11-15H20.5	-0.634	-0.142	-1.053	2.621	0
243	UBE2Q2P1	0.119	-1.409	-1.346	2.245	0
244	CTD-2124B8.2	-1.175	0.956	0.869	1.799	0
245	AC067852.1	0.776	0.553	-2.026	-2.115	0
246	MSTO2P	-0.644	0.861	-2.454	1.95	0
247	RP11-568K15.1	0.74	-1.955	-0.413	0.673	0
248	AF186192.5	0.412	1.101	-2.487	-1.55	0
249	XXbac-BPG248L24.12	-0.015	-1.299	1.058	1.325	0
250	AC010296.1	0.764	-0.528	-2.929	-0.147	0
251	EEF1DP1	-0.543	1.777	1.523	-1.561	0
252	RAB11FIP1P1	1.213	-0.801	-1.487	-1.826	0
253	CTC-359D24.3	0.213	1.472	-1.15	-2.115	0
254	RP11-278C7.1	-0.705	-0.634	-1.117	3.548	0
255	RP11-345J13.1	0.428	0.891	-1.496	-1.792	0
256	RP11-75L1.2	-0.786	-0.262	1.661	1.922	0
257	AC018865.8	0.03	1.197	-0.339	-1.578	0
258	RP4-657E11.10	0.683	0.658	-1.32	-2.325	0
259	RP11-3N2.13	-0.719	-0.856	1.892	2.428	0
260	AC003029.1	-1.207	1.058	0.61	1.881	0
261	TEKT4P2	0.963	-0.982	-0.151	-1.472	0
262	RNF216P1	-0.505	-1.271	1.705	2.447	0
263	RPL32P3	-0.242	-0.664	-2.303	2.771	0
264	MRPS31P4	1.05	-0.211	-3.705	-1.07	0
265	PMS2P3	-0.705	0.369	-1.177	2.189	0
266	RP11-108M9.5	0.744	-1.722	-0.32	0.292	0
267	TPM3P9	-0.991	0.526	1.459	1.549	0
268	SEPT7P2	0.567	0.998	-2.858	-1.694	0
269	RPS20P21	-0.795	1.735	-0.859	0.418	0
270	TUBA3FP	-0.854	-0.316	2.459	1.814	0
271	AC009237.8	1.003	-0.851	0.03	-1.863	0
272	AC006111.1	-1.129	1.064	0.164	1.854	0
273	BMS1P3	0.878	0.098	-1.105	-2.245	0
274	AL645728.2	0.908	-1.373	-1.322	-0.196	0
275	RP1-34B20.4	-0.656	1.069	1.845	-0.398	0
276	HSPA7	-0.213	-0.971	-0.121	2.045	0
277	ZNF702P	-0.524	0.423	2.852	-0.396	0
278	RP11-927P21.5	-0.625	-0.28	0.265	2.144	0
279	AC010733.5	0.31	1.315	-0.902	-2.313	0
280	MGC2752	0.828	0.21	-1.755	-1.93	0
281	RP11-274B21.11	0.887	-1.014	-2.053	-0.271	0
282	POLR2J4	-0.454	1.696	0.498	-1.219	0
283	RP11-415I12.6	0.922	-2.354	0.779	0.092	0
284	RP11-686D22.3	0.492	-1.933	-0.053	1.215	0
285	SDAD1P1	1.167	-1.241	-0.611	-1.506	0
286	FAM86HP	0.264	1.051	-1.513	-1.512	0
287	RP11-693N9.2	0.161	-1.696	0.521	1.605	0
288	RP11-481K16.2	0.245	1.02	0.458	-2.372	0
289	RP5-1061H20.3	-0.335	-1.155	1.356	1.945	0
290	AC018804.7	0.274	0.782	-0.492	-1.666	0
291	AC083799.1	-0.355	0.524	-2.214	1.426	0
292	HCG4	0.597	-1.029	-2.241	0.715	0
293	RP11-481H12.1	0.193	-1.739	1.672	1.006	0
294	RASSF10	0.198	-1.144	-0.694	1.322	0
295	GCSHP3	0.794	-0.363	0.065	-1.925	0
296	TUBBP5	-0.684	-0.168	1.968	1.334	0
297	HLA-K	-0.131	-1.237	0.159	2.027	0
298	AC009237.11	-0.319	-1.04	0.515	2.148	0
299	PRPS1P2	-0.703	1.21	3.404	-1.213	0
300	AL358781.1	0.9	-1.173	-0.197	-0.996	0
301	AL137059.1	-0.881	0.268	1.15	1.727	0
302	RP11-27I1.4	-0.235	1.413	0.855	-1.662	0
303	HCG4P7	-0.397	-0.499	1.152	1.324	0
304	TCEB1P19	1.084	-0.864	-2.18	-1.011	0
305	CTD-2623N2.3	1.05	0.339	-2.484	-2.424	0
306	HLA-DRB6	-0.086	-0.977	1.363	0.946	0
307	RP4-725G10.4	-0.102	0.72	1.972	-1.649	0
308	RPL9P29	-0.748	1.894	0.346	-0.531	0
309	CLUHP3	0.783	0.046	-2.419	-1.245	0.014
310	AL021977.1	0.05	-0.366	2.694	-0.958	0.014
311	AC024560.3	-0.833	0.803	0.286	1.264	0.014
312	DTX2P1	0.398	-1.398	-0.672	1.059	0.014
313	RPS11P5	-0.448	-0.825	1.511	1.756	0.014
314	RP11-458F8.2	0.813	0.186	-1.935	-1.764	0.014
315	CCT6P3	0.111	-0.349	-2.097	1.171	0.014
316	RPL36P4	0.189	0.932	0.461	-2.081	0.014
317	RP11-705C15.2	-0.661	1.029	1.799	-0.306	0.014
318	AC013718.1	0.016	-1.144	0.4	1.338	0.014
319	RP11-213G2.3	0.593	-0.046	-3.202	-0.164	0.014
320	HLA-L	-0.376	-0.353	0.421	1.417	0.014
321	GATS	-0.258	-0.258	-1.385	1.811	0.014
322	AL139385.1	0.806	-1.047	-0.317	-0.83	0.014
323	ABCA11P	0.438	0.677	-3.03	-0.78	0.014
324	AP000347.4	-0.593	0.139	-0.289	1.738	0.014
325	RP11-274B21.1	0.593	-0.223	-2.195	-0.408	0.014
326	RPL23AP53	0.52	-1.371	-1.242	0.933	0.014
327	AC010335.1	-0.163	-1.123	0.701	1.702	0.014
328	RP11-106J23.2	-0.801	0.909	0.616	0.859	0.014
329	ADAM1A	-0.33	1.56	-2.42	0.019	0.014
