# Supplementary material for: Pseudogenes transcribed in breast invasive carcinoma show subtype-specific expression and ceRNA potential
Source: BMC Genomics. 2015 Feb 22;16(1):113. doi: 10.1186/s12864-015-1227-8 (PMC4344757; doi:10.1186/s12864-015-1227-8)
Supplement: Additional file: 3. — Top 100 Expressed miRNAs. [file 12864_2015_1227_MOESM3_ESM.xlsx]

## Sheet: Sheet1
miRNA ID	Reads Per Million (Average)	Seed Sequence
hsa-mir-21-5p	178514	AGCTTAT
hsa-mir-10b-5p	63045.7	ACCCTGT
hsa-mir-143-3p	62258.5	GAGATGA
hsa-mir-22-3p	54844.6	AGCTGCC
hsa-mir-148a-3p	49935.2	CAGTGCA
hsa-mir-30a-5p	45300.7	GTAAACA
hsa-mir-182-5p	36961.1	TTGGCAA
hsa-mir-99b-5p	36869.4	ACCCGTA
hsa-let-7b-5p	31061.2	GAGGTAG
hsa-mir-375	26066.9	TTGTTCG
hsa-mir-10a-5p	22182.2	ACCCTGT
hsa-mir-30a-3p	13913.5	TTTCAGT
hsa-let-7a-2-5p	9774.75	GAGGTAG
hsa-let-7a-1-5p	9768.73	GAGGTAG
hsa-let-7a-3-5p	9746.27	GAGGTAG
hsa-mir-25-3p	9452.22	ATTGCAC
hsa-mir-200c-3p	9319.18	AATACTG
hsa-mir-30e-3p	9112.23	TTTCAGT
hsa-mir-183-5p	7960.35	ATGGCAC
hsa-mir-10b-5p_+_1	7757.82	CCCTGTA
hsa-mir-103a-2-3p	7377.04	GCAGCAT
hsa-mir-103a-1-3p	7372.01	GCAGCAT
hsa-mir-30d-5p	7314.28	GTAAACA
hsa-mir-183-5p_+_1	6799.8	TGGCACT
hsa-mir-10a-5p_+_1	6582.88	CCCTGTA
hsa-mir-92a-1-3p	5944.21	ATTGCAC
hsa-mir-100-5p	5644.89	ACCCGTA
hsa-mir-92a-2-3p	5631.11	ATTGCAC
hsa-mir-30a-3p_+_1	5160.01	TTCAGTC
hsa-mir-30e-5p	4868	GTAAACA
hsa-mir-22-3p_+_1	4850.75	GCTGCCA
hsa-mir-101-2-3p	4258.2	ACAGTAC
hsa-mir-101-1-3p	4207.31	ACAGTAC
hsa-mir-93-5p	4119.82	AAAGTGC
hsa-mir-203	3920.92	TGAAATG
hsa-mir-28-3p	3532.82	ACTAGAT
hsa-mir-29a-3p	3358.26	AGCACCA
hsa-mir-23a-3p	3353.88	TCACATT
hsa-let-7c	3123.32	GAGGTAG
hsa-let-7f-2-5p	2924.72	GAGGTAG
hsa-let-7f-1-5p	2919.15	GAGGTAG
hsa-mir-126-3p	2651.99	CGTACCG
hsa-mir-205-5p	2630.27	CCTTCAT
hsa-mir-21-3p	2416.98	AACACCA
hsa-mir-203_+_1	2386.64	GAAATGT
hsa-mir-142-3p_+_1	2100.04	TAGTGTT
hsa-mir-145-5p	1648.12	TCCAGTT
hsa-mir-29c-3p	1636.21	AGCACCA
hsa-mir-101-2-3p_-_1	1340.32	TACAGTA
hsa-mir-101-1-3p_-_1	1339.27	TACAGTA
hsa-mir-30e-5p_+_1	1251.06	TAAACAT
hsa-mir-151a-3p	1248.66	TAGACTG
hsa-let-7i-5p	1173.65	GAGGTAG
hsa-let-7e-5p	1173.58	GAGGTAG
hsa-mir-27a-3p	1134.55	TCACAGT
hsa-mir-141-3p	1075.91	AACACTG
hsa-mir-99a-5p	1058.48	ACCCGTA
hsa-mir-191-5p	1036.35	AACGGAA
hsa-mir-24-1-3p	987.202	GGCTCAG
hsa-mir-24-2-3p	973.223	GGCTCAG
hsa-mir-199a-2-3p	906.028	CAGTAGT
hsa-mir-29a-3p_-_1	901.977	TAGCACC
hsa-mir-9-1-5p	899.608	CTTTGGT
hsa-mir-199b-3p	895.075	CAGTAGT
hsa-mir-199a-1-3p	895.073	CAGTAGT
hsa-mir-9-2-5p	891.169	CTTTGGT
hsa-mir-9-3-5p	889.573	CTTTGGT
hsa-mir-26a-2-5p	882.662	TCAAGTA
hsa-mir-26a-1-5p	880.097	TCAAGTA
hsa-mir-127-3p	876.93	CGGATCC
hsa-mir-26b-5p	827.437	TCAAGTA
hsa-mir-210	806.868	TGTGCGT
hsa-mir-379-5p	789.716	GGTAGAC
hsa-mir-375_+_1	782.153	TGTTCGT
hsa-mir-150-5p	778.052	CTCCCAA
hsa-mir-181a-2-5p	765.429	ACATTCA
hsa-mir-181a-1-5p	765.408	ACATTCA
hsa-mir-27b-3p	764.223	TCACAGT
hsa-mir-125a-5p	752.52	CCCTGAG
hsa-mir-23b-3p	694.038	TCACATT
hsa-mir-200b-3p	628.871	AATACTG
hsa-mir-532-5p	605.673	ATGCCTT
hsa-mir-199a-2-5p	578.821	CCAGTGT
hsa-mir-199a-1-5p	578.528	CCAGTGT
hsa-mir-374a-3p	577.793	TTATCAG
hsa-mir-141-5p	565.697	ATCTTCC
hsa-mir-1307-3p	545.077	CTCGGCG
hsa-mir-200a-5p	538.776	ATCTTAC
hsa-mir-146b-5p	536.773	GAGAACT
hsa-mir-320a	525.539	AAAGCTG
hsa-mir-134	515.23	GTGACTG
hsa-let-7g-5p	510.677	GAGGTAG
hsa-mir-30b-5p	477.761	GTAAACA
hsa-mir-155-5p	452.632	TAATGCT
hsa-mir-142-3p	448.181	GTAGTGT
hsa-mir-30c-2-5p	443.503	GTAAACA
hsa-mir-30c-1-5p	439.91	GTAAACA
hsa-mir-148b-3p	436.375	CAGTGCA
hsa-mir-1307-3p_+_1	429.675	TCGGCGT
hsa-mir-193a-5p	419.536	GGGTCTT
