# Supplementary material for: Pseudogenes transcribed in breast invasive carcinoma show subtype-specific expression and ceRNA potential
Source: BMC Genomics. 2015 Feb 22;16(1):113. doi: 10.1186/s12864-015-1227-8 (PMC4344757; doi:10.1186/s12864-015-1227-8)
Supplement: Additional file: 4. — Pearson Correlation Coefficients for Pseudogenes, Parent Genes, and shared miRNAs. [file 12864_2015_1227_MOESM4_ESM.xlsx]

## Sheet: SupplementaryFile4
Pseudogene	Gene	miRNA	Pseudogene-gene correlation	Pseudogene-miRNA correlation	P-value	Gene-miRNA Correlation	P-value
TCEB1P19	TCEB1	hsa-mir-10a-5p	-0.14	0.12	0.974805	-0.2	1.32e-07
TCEB1P19	TCEB1	hsa-mir-22-3p	-0.14	-0.13	0.0187415	-0.19	1.05e-06
TCEB1P19	TCEB1	hsa-mir-23b-3p	-0.14	0.01	0.534023	0.07	1
TCEB1P19	TCEB1	hsa-mir-199a-1-3p	-0.14	-0.12	0.0254351	-0.1	0.0126306
TCEB1P19	TCEB1	hsa-mir-200b-3p	-0.14	-0.09	0.0792224	0.21	1
TCEB1P19	TCEB1	hsa-mir-10a-5p_+_1	-0.14	0.14	0.988975	-0.22	4.55e-09
TCEB1P19	TCEB1	hsa-mir-148a-3p	-0.14	-0.06	0.165692	-0.12	0.00143873
TCEB1P19	TCEB1	hsa-mir-199a-2-5p	-0.14	-0.08	0.0885355	-0.16	2.75e-05
TCEB1P19	TCEB1	hsa-mir-155-5p	-0.14	-0.18	0.00145903	0.18	1
TCEB1P19	TCEB1	hsa-mir-17-5p	-0.14	-0.19	0.000687438	0.25	1
TCEB1P19	TCEB1	hsa-mir-199a-2-3p	-0.14	-0.12	0.0261593	-0.1	0.0114373
TCEB1P19	TCEB1	hsa-mir-203	-0.14	-0.02	0.366214	0.07	1
TCEB1P19	TCEB1	hsa-mir-93-5p	-0.14	-0.21	0.00029117	0.29	1
TCEB1P19	TCEB1	hsa-mir-375	-0.14	-0.04	0.252502	0.08	1
TCEB1P19	TCEB1	hsa-mir-10b-5p_+_1	-0.14	0.15	0.992125	-0.3	6.93e-16
TCEB1P19	TCEB1	hsa-mir-24-1-3p	-0.14	-0.13	0.0147492	0.07	1
TCEB1P19	TCEB1	hsa-mir-199a-1-5p	-0.14	-0.08	0.0888424	-0.16	2.75e-05
TCEB1P19	TCEB1	hsa-mir-25-3p	-0.14	0.01	0.588017	0.21	1
TCEB1P19	TCEB1	hsa-mir-30a-3p_+_1	-0.14	0.15	0.993349	-0.13	0.000706875
TCEB1P19	TCEB1	hsa-mir-320a	-0.14	0.01	0.549476	-0.07	0.0729601
TCEB1P19	TCEB1	hsa-mir-101-2-3p	-0.14	0.19	0.999278	-0.27	2.55e-13
TCEB1P19	TCEB1	hsa-mir-30e-3p	-0.14	0.21	0.999779	-0.29	8.39e-15
TCEB1P19	TCEB1	hsa-mir-199b-3p	-0.14	-0.12	0.0254544	-0.1	0.0126306
TCEB1P19	TCEB1	hsa-mir-21-3p	-0.14	-0.23	8.15e-05	0.3	1
TCEB1P19	TCEB1	hsa-mir-101-1-3p_-_1	-0.14	0.07	0.87352	-0.06	0.142372
TCEB1P19	TCEB1	hsa-mir-92a-1-3p	-0.14	0.05	0.788203	0.02	1
TCEB1P19	TCEB1	hsa-mir-10b-5p	-0.14	0.14	0.987465	-0.29	1.72e-15
TCEB1P19	TCEB1	hsa-mir-92a-2-3p	-0.14	0.05	0.815248	0.01	1
TCEB1P19	TCEB1	hsa-mir-181a-2-5p	-0.14	-0.13	0.0193433	-0.02	0.603961
TCEB1P19	TCEB1	hsa-mir-30e-5p_+_1	-0.14	-0.1	0.0491052	0.08	1
TCEB1P19	TCEB1	hsa-mir-101-1-3p	-0.14	0.19	0.999229	-0.27	3.31e-13
TCEB1P19	TCEB1	hsa-mir-23a-3p	-0.14	-0.11	0.0378257	0	0.930093
TCEB1P19	TCEB1	hsa-mir-30a-3p	-0.14	0.18	0.998289	-0.2	2.67e-07
TCEB1P19	TCEB1	hsa-mir-24-2-3p	-0.14	-0.13	0.014734	0.07	1
TCEB1P19	TCEB1	hsa-mir-141-5p	-0.14	0.02	0.624366	0.16	1
TCEB1P19	TCEB1	hsa-mir-148b-3p	-0.14	-0.12	0.0252092	0.22	1
TCEB1P19	TCEB1	hsa-mir-181a-1-5p	-0.14	-0.13	0.0192735	-0.02	0.603961
TCEB1P19	TCEB1	hsa-mir-200c-3p	-0.14	-0.01	0.419183	0.25	1
TCEB1P19	TCEB1	hsa-mir-101-2-3p_-_1	-0.14	0.07	0.873702	-0.06	0.143286
TCEB1P19	TCEB1	hsa-mir-374a-3p	-0.14	-0.09	0.0697592	0.01	1
TCEB1P19	TCEB1	hsa-mir-203_+_1	-0.14	0.01	0.556965	0.09	1
TCEB1P19	TCEB1	hsa-mir-150-5p	-0.14	-0.07	0.138797	-0.12	0.00152567
ADAM1A	ADAM20	hsa-mir-155-5p		-0.12	0.0120018
ADAM1A	ADAM20	hsa-mir-203_+_1		0.09	0.949592
ADAM1A	ADAM20	hsa-mir-203		0.06	0.85594
ADAM1A	ADAM20	hsa-mir-30e-5p_+_1		0.03	0.709237
GNRHR2	GNRHR	hsa-mir-30c-2-5p		0.01	0.555371
GNRHR2	GNRHR	hsa-mir-146b-5p		-0.13	0.0395014
GNRHR2	GNRHR	hsa-mir-30c-1-5p		0.01	0.557964
GNRHR2	GNRHR	hsa-mir-142-3p_+_1		-0.03	0.349753
GNRHR2	GNRHR	hsa-mir-21-5p		0.04	0.694363
GNRHR2	GNRHR	hsa-mir-30d-5p		-0.06	0.201659
GNRHR2	GNRHR	hsa-mir-182-5p		0.19	0.99422
GNRHR2	GNRHR	hsa-mir-183-5p		0.18	0.993072
GNRHR2	GNRHR	hsa-mir-30e-5p		0.06	0.776129
GNRHR2	GNRHR	hsa-mir-30b-5p		-0.16	0.0166747
GNRHR2	GNRHR	hsa-mir-30e-5p_+_1		0.06	0.804284
GNRHR2	GNRHR	hsa-mir-30a-5p		0.07	0.822546
CTD-2583A14.11	UBE2C	hsa-mir-320a	-0.09	-0.08	0.0105819	-0.03	0.465067
CTD-2583A14.11	UBE2C	hsa-mir-103a-1-3p	-0.09	0.19	1	0.14	1
CTD-2583A14.11	UBE2C	hsa-mir-103a-2-3p	-0.09	0.19	1	0.14	1
PRPS1P2	PRPS1	hsa-mir-23a-3p	0.21	-0.2	0.0340555	-0.01	0.780749
PRPS1P2	PRPS1	hsa-mir-146b-5p	0.21	-0.06	0.300672	0.05	1
PRPS1P2	PRPS1	hsa-mir-23b-3p	0.21	-0.12	0.126342	0.03	1
PRPS1P2	PRPS1	hsa-mir-22-3p_+_1	0.21	-0.08	0.224821	0.06	1
PRPS1P2	PRPS1	hsa-mir-27b-3p	0.21	-0.05	0.320187	0.08	1
PRPS1P2	PRPS1	hsa-mir-27a-3p	0.21	-0.07	0.27428	0.07	1
PRPS1P2	PRPS1	hsa-mir-320a	0.21	-0.1	0.182793	0.03	1
PRPS1P2	PRPS1	hsa-mir-150-5p	0.21	-0.23	0.016252	0.04	1
CRHR1-IT1	ARF3	hsa-mir-21-3p	0.03	-0.12	0.000787673	0.35	1
CRHR1-IT1	ARF3	hsa-mir-199a-1-5p	0.03	0	0.465114	-0.02	0.717417
CRHR1-IT1	ARF3	hsa-mir-27b-3p	0.03	0.01	0.605378	-0.16	2.48e-05
CRHR1-IT1	ARF3	hsa-mir-27a-3p	0.03	-0.09	0.0062342	-0.13	0.00070314
CRHR1-IT1	ARF3	hsa-mir-183-5p_+_1	0.03	-0.09	0.006952	0.37	1
CRHR1-IT1	ARF3	hsa-mir-181a-1-5p	0.03	0.04	0.824331	-0.01	0.780749
CRHR1-IT1	ARF3	hsa-mir-199a-2-5p	0.03	0	0.463485	-0.02	0.717417
CRHR1-IT1	ARF3	hsa-mir-320a	0.03	0.05	0.893279	-0.1	0.00942635
CRHR1-IT1	ARF3	hsa-mir-29c-3p	0.03	-0.01	0.365646	0.19	1
CRHR1-IT1	ARF3	hsa-mir-181a-2-5p	0.03	0.04	0.824391	-0.01	0.780825
CRHR1-IT1	ARF3	hsa-mir-125a-5p	0.03	0.14	0.999908	0.04	1
CRHR1-IT1	ARF3	hsa-mir-30e-5p_+_1	0.03	-0.06	0.0648048	-0.04	0.403874
CRHR1-IT1	ARF3	hsa-mir-205-5p	0.03	0.09	0.990508	-0.12	0.00283719
CRHR1-IT1	ARF3	hsa-mir-29a-3p	0.03	0	0.492775	-0.25	5.48e-11
RP11-206F17.2	FAM192A	hsa-mir-30e-3p	0.6	-0.14	0.00598282	-0.05	0.232845
RP11-206F17.2	FAM192A	hsa-mir-21-3p	0.6	0.11	0.976036	0.17	1
RP11-206F17.2	FAM192A	hsa-mir-182-5p	0.6	-0.03	0.28869	0.07	1
RP11-206F17.2	FAM192A	hsa-mir-10a-5p_+_1	0.6	-0.05	0.190148	-0.04	0.349896
RP11-206F17.2	FAM192A	hsa-mir-181a-2-5p	0.6	-0.01	0.404039	0.1	1
RP11-206F17.2	FAM192A	hsa-mir-103a-1-3p	0.6	0.05	0.793711	0.09	1
RP11-206F17.2	FAM192A	hsa-mir-24-1-3p	0.6	-0.16	0.00200447	0.01	1
RP11-206F17.2	FAM192A	hsa-mir-10b-5p_+_1	0.6	0.05	0.801151	-0.05	0.232715
RP11-206F17.2	FAM192A	hsa-mir-30a-3p	0.6	0	0.487846	-0.16	1.87e-05
RP11-206F17.2	FAM192A	hsa-mir-146b-5p	0.6	0.03	0.693372	0.13	1
RP11-206F17.2	FAM192A	hsa-mir-24-2-3p	0.6	-0.17	0.00198073	0.01	1
RP11-206F17.2	FAM192A	hsa-mir-27b-3p	0.6	-0.05	0.189956	-0.05	0.25871
RP11-206F17.2	FAM192A	hsa-mir-27a-3p	0.6	-0.14	0.00722503	0.05	1
RP11-206F17.2	FAM192A	hsa-mir-103a-2-3p	0.6	0.05	0.794624	0.09	1
RP11-206F17.2	FAM192A	hsa-mir-181a-1-5p	0.6	-0.01	0.404473	0.1	1
RP11-206F17.2	FAM192A	hsa-mir-30a-3p_+_1	0.6	0.01	0.567176	-0.14	0.000241662
RP11-206F17.2	FAM192A	hsa-mir-374a-3p	0.6	-0.08	0.0906011	0.07	1
RP11-206F17.2	FAM192A	hsa-mir-150-5p	0.6	-0.01	0.429661	0.08	1
RP5-874C20.3	ZKSCAN8	hsa-mir-23b-3p	0.57	-0.04	0.119616	-0.01	0.890923
RP5-874C20.3	ZKSCAN8	hsa-mir-199a-1-3p	0.57	-0.02	0.321622	-0.07	0.13838
RP5-874C20.3	ZKSCAN8	hsa-mir-200b-3p	0.57	-0.1	0.00168114	-0.05	0.322015
RP5-874C20.3	ZKSCAN8	hsa-mir-182-5p	0.57	-0.14	3.42e-05	-0.1	0.0180521
RP5-874C20.3	ZKSCAN8	hsa-mir-10a-5p_+_1	0.57	0.14	0.999974	0.07	1
RP5-874C20.3	ZKSCAN8	hsa-mir-200a-5p	0.57	-0.16	2.71e-06	-0.07	0.113578
RP5-874C20.3	ZKSCAN8	hsa-mir-199a-2-5p	0.57	0.11	0.998518	0.04	1
RP5-874C20.3	ZKSCAN8	hsa-mir-155-5p	0.57	-0.25	1.95e-13	-0.2	1.38e-06
RP5-874C20.3	ZKSCAN8	hsa-mir-17-5p	0.57	-0.18	9.17e-08	-0.05	0.262679
RP5-874C20.3	ZKSCAN8	hsa-mir-199a-2-3p	0.57	-0.01	0.338121	-0.07	0.14328
RP5-874C20.3	ZKSCAN8	hsa-mir-93-5p	0.57	-0.24	1.51e-12	-0.09	0.0444428
RP5-874C20.3	ZKSCAN8	hsa-mir-103a-1-3p	0.57	-0.05	0.0982025	-0.01	0.824238
RP5-874C20.3	ZKSCAN8	hsa-let-7a-1-5p	0.57	0.31	1	0.24	1
RP5-874C20.3	ZKSCAN8	hsa-let-7b-5p	0.57	0.23	1	0.12	1
RP5-874C20.3	ZKSCAN8	hsa-mir-24-1-3p	0.57	-0.19	2.89e-08	-0.14	0.000852765
RP5-874C20.3	ZKSCAN8	hsa-mir-10b-5p_+_1	0.57	0.27	1	0.19	1
RP5-874C20.3	ZKSCAN8	hsa-mir-199a-1-5p	0.57	0.11	0.998505	0.04	1
RP5-874C20.3	ZKSCAN8	hsa-mir-22-3p_+_1	0.57	-0.08	0.01423	-0.09	0.0296218
RP5-874C20.3	ZKSCAN8	hsa-mir-26a-2-5p	0.57	0.21	1	0.11	1
RP5-874C20.3	ZKSCAN8	hsa-mir-27b-3p	0.57	-0.06	0.0342034	-0.06	0.227699
RP5-874C20.3	ZKSCAN8	hsa-mir-103a-2-3p	0.57	-0.05	0.096311	-0.01	0.818329
RP5-874C20.3	ZKSCAN8	hsa-mir-25-3p	0.57	-0.11	0.000696181	-0.01	0.805084
RP5-874C20.3	ZKSCAN8	hsa-let-7f-2-5p	0.57	0.14	0.999936	0.15	1
RP5-874C20.3	ZKSCAN8	hsa-mir-320a	0.57	0.16	0.999995	0.13	1
RP5-874C20.3	ZKSCAN8	hsa-mir-145-5p	0.57	0.13	0.999931	0.12	1
RP5-874C20.3	ZKSCAN8	hsa-let-7e-5p	0.57	0.1	0.997122	0.05	1
RP5-874C20.3	ZKSCAN8	hsa-let-7f-1-5p	0.57	0.14	0.999958	0.15	1
RP5-874C20.3	ZKSCAN8	hsa-mir-101-2-3p	0.57	0.32	1	0.23	1
RP5-874C20.3	ZKSCAN8	hsa-let-7a-2-5p	0.57	0.31	1	0.24	1
RP5-874C20.3	ZKSCAN8	hsa-mir-26b-5p	0.57	0.14	0.999976	0.06	1
RP5-874C20.3	ZKSCAN8	hsa-mir-199b-3p	0.57	-0.02	0.321713	-0.07	0.13838
RP5-874C20.3	ZKSCAN8	hsa-mir-30e-3p	0.57	0.2	1	0.18	1
RP5-874C20.3	ZKSCAN8	hsa-mir-26a-1-5p	0.57	0.22	1	0.11	1
RP5-874C20.3	ZKSCAN8	hsa-let-7a-3-5p	0.57	0.31	1	0.24	1
RP5-874C20.3	ZKSCAN8	hsa-mir-21-3p	0.57	-0.3	3.74e-18	-0.23	1.73e-08
RP5-874C20.3	ZKSCAN8	hsa-mir-101-1-3p_-_1	0.57	0.17	0.999999	0.09	1
RP5-874C20.3	ZKSCAN8	hsa-let-7c	0.57	0.24	1	0.19	1
RP5-874C20.3	ZKSCAN8	hsa-mir-141-3p	0.57	-0.17	1.02e-06	-0.11	0.011455
RP5-874C20.3	ZKSCAN8	hsa-mir-183-5p	0.57	-0.23	1.03e-11	-0.16	7.2e-05
RP5-874C20.3	ZKSCAN8	hsa-mir-29a-3p_-_1	0.57	-0.01	0.413165	0.04	1
RP5-874C20.3	ZKSCAN8	hsa-mir-379-5p	0.57	0.09	0.996139	0.07	1
RP5-874C20.3	ZKSCAN8	hsa-mir-92a-1-3p	0.57	0.04	0.893795	0.14	1
RP5-874C20.3	ZKSCAN8	hsa-mir-134	0.57	0	0.460321	0	0.908173
RP5-874C20.3	ZKSCAN8	hsa-mir-92a-2-3p	0.57	0.05	0.926139	0.14	1
RP5-874C20.3	ZKSCAN8	hsa-let-7i-5p	0.57	-0.01	0.428343	0.04	1
RP5-874C20.3	ZKSCAN8	hsa-mir-181a-2-5p	0.57	0.05	0.937796	0.08	1
RP5-874C20.3	ZKSCAN8	hsa-mir-101-1-3p	0.57	0.32	1	0.23	1
RP5-874C20.3	ZKSCAN8	hsa-mir-23a-3p	0.57	-0.23	2.48e-11	-0.09	0.0305209
RP5-874C20.3	ZKSCAN8	hsa-mir-146b-5p	0.57	-0.21	7.35e-10	-0.08	0.0743068
RP5-874C20.3	ZKSCAN8	hsa-mir-30a-3p	0.57	0.31	1	0.22	1
RP5-874C20.3	ZKSCAN8	hsa-mir-24-2-3p	0.57	-0.19	2.71e-08	-0.14	0.000781792
RP5-874C20.3	ZKSCAN8	hsa-mir-141-5p	0.57	-0.12	0.000345784	-0.03	0.580525
RP5-874C20.3	ZKSCAN8	hsa-mir-27a-3p	0.57	-0.26	1.08e-13	-0.19	3.4e-06
RP5-874C20.3	ZKSCAN8	hsa-mir-181a-1-5p	0.57	0.05	0.937706	0.08	1
RP5-874C20.3	ZKSCAN8	hsa-mir-200c-3p	0.57	-0.08	0.0149519	-0.02	0.711949
RP5-874C20.3	ZKSCAN8	hsa-mir-101-2-3p_-_1	0.57	0.17	0.999999	0.09	1
RP5-874C20.3	ZKSCAN8	hsa-mir-374a-3p	0.57	-0.08	0.0104789	0.02	1
RP5-874C20.3	ZKSCAN8	hsa-mir-150-5p	0.57	-0.05	0.070041	-0.04	0.408379
RP5-874C20.3	ZKSCAN8	hsa-let-7g-5p	0.57	-0.05	0.0698858	-0.03	0.467094
RP11-75L1.2	NPM1	hsa-mir-200c-3p	-0.02	0.12	0.999367	0.32	1
RP11-75L1.2	NPM1	hsa-mir-200b-3p	-0.02	0.06	0.944147	0.22	1
RP11-75L1.2	NPM1	hsa-mir-374a-3p	-0.02	0.23	1	-0.07	0.0767356
RP11-75L1.2	NPM1	hsa-mir-182-5p	-0.02	0	0.519291	0.11	1
RPL36P4	RPL36	hsa-mir-24-1-3p	0.03	0	0.479846	-0.04	0.404407
RPL36P4	RPL36	hsa-mir-22-3p_+_1	0.03	-0.1	0.149315	-0.11	0.00381055
RPL36P4	RPL36	hsa-mir-24-2-3p	0.03	0	0.485684	-0.03	0.422349
AFG3L1P	AFG3L2	hsa-mir-199a-1-5p	0.25	-0.16	0.00665264	-0.12	0.00141701
AFG3L1P	AFG3L2	hsa-mir-148b-3p	0.25	-0.02	0.40001	0.01	1
AFG3L1P	AFG3L2	hsa-mir-27b-3p	0.25	0.01	0.556038	0.09	1
AFG3L1P	AFG3L2	hsa-mir-27a-3p	0.25	0.1	0.942465	0.14	1
AFG3L1P	AFG3L2	hsa-mir-181a-1-5p	0.25	0.08	0.884202	-0.04	0.316174
AFG3L1P	AFG3L2	hsa-mir-103a-2-3p	0.25	0.07	0.846579	0.02	1
AFG3L1P	AFG3L2	hsa-mir-199a-2-5p	0.25	-0.16	0.00665381	-0.12	0.00141701
AFG3L1P	AFG3L2	hsa-mir-148a-3p	0.25	0.02	0.618171	0.01	1
AFG3L1P	AFG3L2	hsa-mir-143-3p	0.25	-0.1	0.0657104	-0.07	0.0784019
AFG3L1P	AFG3L2	hsa-mir-181a-2-5p	0.25	0.08	0.884572	-0.04	0.316174
AFG3L1P	AFG3L2	hsa-mir-103a-1-3p	0.25	0.07	0.845544	0.02	1
FERP1	FER	hsa-mir-26a-1-5p	-0.08	-0.06	0.05254	0.27	1
FERP1	FER	hsa-mir-30e-3p	-0.08	-0.01	0.373479	0.27	1
FERP1	FER	hsa-mir-10b-5p_+_1	-0.08	-0.06	0.0360589	0.37	1
FERP1	FER	hsa-mir-30a-3p	-0.08	0.08	0.987669	0.25	1
FERP1	FER	hsa-mir-21-3p	-0.08	0.18	1	-0.38	8.7e-05
FERP1	FER	hsa-mir-200b-3p	-0.08	0.11	0.999061	-0.29	0.00471179
FERP1	FER	hsa-mir-141-5p	-0.08	0.23	1	-0.31	0.00240271
FERP1	FER	hsa-mir-26a-2-5p	-0.08	-0.06	0.0461154	0.27	1
FERP1	FER	hsa-mir-182-5p	-0.08	0.17	0.999999	-0.38	0.000125606
FERP1	FER	hsa-mir-10a-5p_+_1	-0.08	-0.04	0.160083	0.12	1
FERP1	FER	hsa-mir-30a-3p_+_1	-0.08	0.08	0.989305	0.17	1
FERP1	FER	hsa-mir-200c-3p	-0.08	0.21	1	-0.31	0.00210421
FERP1	FER	hsa-mir-150-5p	-0.08	-0.03	0.213386	0.16	1
FERP1	FER	hsa-mir-26b-5p	-0.08	-0.09	0.00615497	0.2	1
CYP2T2P	CYP2F1	hsa-let-7a-3-5p		-0.17	2.84e-05
CYP2T2P	CYP2F1	hsa-let-7c		-0.39	1.44e-21
CYP2T2P	CYP2F1	hsa-let-7f-2-5p		-0.06	0.0856474
CYP2T2P	CYP2F1	hsa-mir-134		-0.15	0.000212144
CYP2T2P	CYP2F1	hsa-let-7e-5p		0.09	0.976413
CYP2T2P	CYP2F1	hsa-mir-150-5p		-0.04	0.20332
CYP2T2P	CYP2F1	hsa-let-7i-5p		-0.05	0.14577
CYP2T2P	CYP2F1	hsa-let-7f-1-5p		-0.06	0.0745736
CYP2T2P	CYP2F1	hsa-let-7a-2-5p		-0.17	2.91e-05
CYP2T2P	CYP2F1	hsa-let-7g-5p		0.12	0.997931
CYP2T2P	CYP2F1	hsa-let-7b-5p		-0.28	3.44e-11
CYP2T2P	CYP2F1	hsa-let-7a-1-5p		-0.17	3.18e-05
MSL3P1	MSL3	hsa-mir-17-5p	0.3	0.32	1	0.34	1
MSL3P1	MSL3	hsa-mir-203_+_1	0.3	0.12	0.995846	0.16	1
MSL3P1	MSL3	hsa-mir-27b-3p	0.3	-0.01	0.429591	0.11	1
MSL3P1	MSL3	hsa-mir-203	0.3	0.13	0.996228	0.16	1
MSL3P1	MSL3	hsa-mir-27a-3p	0.3	0.19	0.999962	0.23	1
MSL3P1	MSL3	hsa-mir-93-5p	0.3	0.3	1	0.22	1
AC018865.8	FAR2	hsa-mir-150-5p	-0.04	-0.03	0.28298	0.03	1
RP11-320L11.2	IGSF21	hsa-mir-148a-3p	-0.05	0.04	0.643369	0.02	1
RP11-320L11.2	IGSF21	hsa-mir-148b-3p	-0.05	0.16	0.949036	0.12	1
PCDHB9	PCDHB10	hsa-mir-30e-3p	0.43	-0.06	0.219635	-0.22	0.000120035
PCDHB9	PCDHB10	hsa-mir-30a-3p	0.43	-0.1	0.101244	-0.11	0.0560136
PCDHB9	PCDHB10	hsa-mir-141-3p	0.43	0.3	0.999981	0.17	1
PCDHB9	PCDHB10	hsa-mir-155-5p	0.43	0.11	0.927556	0.07	1
PCDHB9	PCDHB10	hsa-mir-143-3p	0.43	-0.23	0.000843588	-0.23	4.77e-05
PCDHB9	PCDHB10	hsa-mir-532-5p	0.43	0.17	0.989676	0.03	1
PCDHB9	PCDHB10	hsa-mir-203	0.43	0.17	0.990463	0.14	1
PCDHB9	PCDHB10	hsa-mir-203_+_1	0.43	0.18	0.991157	0.14	1
CTD-2010I16.1	VDAC1	hsa-mir-17-5p	-0.08	0.09	0.82838	0.18	1
CTD-2010I16.1	VDAC1	hsa-mir-93-5p	-0.08	0.06	0.740941	0.22	1
HNRNPA1P16	HNRNPD	hsa-mir-26a-1-5p	0.16	-0.15	0.00262973	-0.04	0.352159
HNRNPA1P16	HNRNPD	hsa-mir-10a-5p	0.16	-0.07	0.0858021	-0.21	5.54e-08
HNRNPA1P16	HNRNPD	hsa-mir-23b-3p	0.16	-0.06	0.123665	-0.03	0.534321
HNRNPA1P16	HNRNPD	hsa-mir-200b-3p	0.16	0.07	0.905251	0.27	1
HNRNPA1P16	HNRNPD	hsa-mir-21-5p	0.16	0.02	0.65916	0.12	1
HNRNPA1P16	HNRNPD	hsa-mir-141-3p	0.16	0.04	0.786122	0.28	1
HNRNPA1P16	HNRNPD	hsa-mir-199a-2-5p	0.16	-0.12	0.0102086	-0.22	9.59e-09
HNRNPA1P16	HNRNPD	hsa-mir-10b-5p	0.16	-0.05	0.160787	-0.19	1.1e-06
HNRNPA1P16	HNRNPD	hsa-mir-125a-5p	0.16	0.03	0.696462	-0.12	0.00284409
HNRNPA1P16	HNRNPD	hsa-mir-103a-1-3p	0.16	0.07	0.91297	0.12	1
HNRNPA1P16	HNRNPD	hsa-mir-375	0.16	0.1	0.972587	0.01	1
HNRNPA1P16	HNRNPD	hsa-mir-23a-3p	0.16	-0.09	0.0428175	0.02	1
HNRNPA1P16	HNRNPD	hsa-mir-146b-5p	0.16	-0.11	0.021546	0.27	1
HNRNPA1P16	HNRNPD	hsa-mir-199a-1-5p	0.16	-0.12	0.0101552	-0.22	9.59e-09
HNRNPA1P16	HNRNPD	hsa-mir-141-5p	0.16	0.01	0.56976	0.22	1
HNRNPA1P16	HNRNPD	hsa-mir-27b-3p	0.16	-0.09	0.0469417	-0.03	0.470863
HNRNPA1P16	HNRNPD	hsa-mir-26a-2-5p	0.16	-0.15	0.00273886	-0.04	0.389462
HNRNPA1P16	HNRNPD	hsa-mir-27a-3p	0.16	-0.12	0.015892	0.04	1
HNRNPA1P16	HNRNPD	hsa-mir-103a-2-3p	0.16	0.07	0.912562	0.12	1
HNRNPA1P16	HNRNPD	hsa-mir-200c-3p	0.16	0.12	0.984506	0.29	1
HNRNPA1P16	HNRNPD	hsa-mir-151a-3p	0.16	0.02	0.6438	0.18	1
HNRNPA1P16	HNRNPD	hsa-mir-26b-5p	0.16	-0.09	0.0445044	0	1
RP11-302B13.1	RPL32	hsa-mir-26a-1-5p	-0.03	-0.22	0.00207809	0.21	1
RP11-302B13.1	RPL32	hsa-mir-141-5p	-0.03	0.03	0.655328	0	0.924698
RP11-302B13.1	RPL32	hsa-mir-26a-2-5p	-0.03	-0.22	0.00208628	0.21	1
RP11-302B13.1	RPL32	hsa-mir-182-5p	-0.03	0.14	0.963856	-0.16	3.77e-05
RP11-302B13.1	RPL32	hsa-mir-143-3p	-0.03	-0.17	0.0135041	0.18	1
RP11-302B13.1	RPL32	hsa-mir-17-5p	-0.03	0.07	0.822033	0.03	1
RP11-302B13.1	RPL32	hsa-mir-145-5p	-0.03	-0.29	0.000115307	0.14	1
RP11-302B13.1	RPL32	hsa-mir-93-5p	-0.03	0.09	0.865953	-0.09	0.0292001
RP11-302B13.1	RPL32	hsa-mir-26b-5p	-0.03	-0.14	0.038235	0.13	1
RP11-302B13.1	RPL32	hsa-mir-30e-5p_+_1	-0.03	0.04	0.709688	-0.16	3.25e-05
AC009223.1	HNRNPA1	hsa-mir-10b-5p_+_1	0.04	0.05	0.743406	0.05	1
AC009223.1	HNRNPA1	hsa-mir-29c-3p	0.04	0.08	0.843941	0.05	1
AC009223.1	HNRNPA1	hsa-mir-10a-5p_+_1	0.04	-0.03	0.342479	-0.01	0.824867
AC009223.1	HNRNPA1	hsa-mir-29a-3p	0.04	-0.08	0.16601	-0.02	0.636627
CYP2B7P1	CYP2B6	hsa-mir-143-3p		-0.15	0.000618918
TSPY26P	TSPYL6	hsa-mir-22-3p		-0.28	2.34e-08
TSPY26P	TSPYL6	hsa-mir-30c-1-5p		0	0.503505
TSPY26P	TSPYL6	hsa-mir-21-3p		-0.05	0.188318
TSPY26P	TSPYL6	hsa-mir-10a-5p_+_1		-0.15	0.00220883
TSPY26P	TSPYL6	hsa-mir-141-3p		0.16	0.998821
TSPY26P	TSPYL6	hsa-mir-30e-5p		0.13	0.994564
TSPY26P	TSPYL6	hsa-mir-143-3p		-0.14	0.00381739
TSPY26P	TSPYL6	hsa-mir-199a-2-5p		-0.29	8.22e-09
TSPY26P	TSPYL6	hsa-mir-30e-5p_+_1		0.03	0.749242
TSPY26P	TSPYL6	hsa-mir-375		0.15	0.998093
TSPY26P	TSPYL6	hsa-mir-30c-2-5p		0	0.508459
TSPY26P	TSPYL6	hsa-mir-10b-5p_+_1		-0.14	0.00372465
TSPY26P	TSPYL6	hsa-mir-199a-1-5p		-0.29	8.18e-09
TSPY26P	TSPYL6	hsa-mir-30d-5p		0.15	0.99827
TSPY26P	TSPYL6	hsa-mir-141-5p		0.18	0.999677
TSPY26P	TSPYL6	hsa-mir-183-5p_+_1		0.1	0.978447
TSPY26P	TSPYL6	hsa-mir-30b-5p		0.08	0.937366
TSPY26P	TSPYL6	hsa-mir-320a		0.01	0.586592
TSPY26P	TSPYL6	hsa-mir-145-5p		-0.18	0.000253554
TSPY26P	TSPYL6	hsa-mir-30a-5p		-0.06	0.111316
AC007899.3	ARL14EP	hsa-mir-23a-3p	0.01	-0.05	0.256021	-0.18	1.7e-06
AC007899.3	ARL14EP	hsa-mir-23b-3p	0.01	0.04	0.707086	-0.1	0.0155436
AC007899.3	ARL14EP	hsa-mir-199a-1-5p	0.01	-0.01	0.468968	0.01	1
AC007899.3	ARL14EP	hsa-mir-25-3p	0.01	0.03	0.6313	-0.03	0.449287
AC007899.3	ARL14EP	hsa-mir-200a-5p	0.01	0.04	0.686828	-0.01	0.883556
AC007899.3	ARL14EP	hsa-mir-199a-2-5p	0.01	-0.01	0.469179	0.01	1
AC007899.3	ARL14EP	hsa-mir-92a-1-3p	0.01	0.1	0.918688	0.05	1
AC007899.3	ARL14EP	hsa-mir-17-5p	0.01	0.19	0.993568	-0.13	0.000569814
AC007899.3	ARL14EP	hsa-mir-145-5p	0.01	-0.08	0.14564	0	0.901301
AC007899.3	ARL14EP	hsa-mir-92a-2-3p	0.01	0.1	0.909268	0.05	1
AC007899.3	ARL14EP	hsa-mir-151a-3p	0.01	0.1	0.917848	-0.11	0.00361623
AC007899.3	ARL14EP	hsa-mir-93-5p	0.01	0.13	0.952532	-0.13	0.00101543
AC007899.3	ARL14EP	hsa-mir-125a-5p	0.01	0.06	0.794266	0.17	1
CTA-963H5.5	RPL13A	hsa-mir-22-3p_+_1	0.3	-0.05	0.103712	-0.13	0.000619398
RP11-550F7.1	CAP1	hsa-mir-30e-3p	0.78	-0.01	0.445172	0.05	1
RP11-550F7.1	CAP1	hsa-let-7a-3-5p	0.78	0.04	0.665117	-0.09	0.0195709
RP11-550F7.1	CAP1	hsa-let-7c	0.78	0	0.51842	-0.02	0.592973
RP11-550F7.1	CAP1	hsa-mir-9-1-5p	0.78	0.17	0.977619	0.02	1
RP11-550F7.1	CAP1	hsa-mir-379-5p	0.78	-0.04	0.309461	0.15	1
RP11-550F7.1	CAP1	hsa-mir-199a-2-5p	0.78	0.03	0.648466	0.25	1
RP11-550F7.1	CAP1	hsa-mir-148a-3p	0.78	0.16	0.972055	0.08	1
RP11-550F7.1	CAP1	hsa-mir-9-3-5p	0.78	0.17	0.978626	0.02	1
RP11-550F7.1	CAP1	hsa-let-7i-5p	0.78	-0.07	0.210167	0.15	1
RP11-550F7.1	CAP1	hsa-mir-205-5p	0.78	0.18	0.982269	0.06	1
RP11-550F7.1	CAP1	hsa-let-7b-5p	0.78	-0.07	0.224052	-0.08	0.0621507
RP11-550F7.1	CAP1	hsa-let-7a-1-5p	0.78	0.04	0.665485	-0.09	0.0190491
RP11-550F7.1	CAP1	hsa-mir-30a-3p	0.78	-0.18	0.0172297	-0.16	4.5e-05
RP11-550F7.1	CAP1	hsa-mir-199a-1-5p	0.78	0.03	0.648669	0.25	1
RP11-550F7.1	CAP1	hsa-mir-148b-3p	0.78	0.02	0.589616	0.07	1
RP11-550F7.1	CAP1	hsa-mir-9-2-5p	0.78	0.17	0.978468	0.02	1
RP11-550F7.1	CAP1	hsa-mir-30a-3p_+_1	0.78	-0.2	0.0090746	-0.17	8.89e-06
RP11-550F7.1	CAP1	hsa-mir-320a	0.78	-0.13	0.0664579	-0.12	0.0019578
RP11-550F7.1	CAP1	hsa-let-7f-2-5p	0.78	0.06	0.748507	0.06	1
RP11-550F7.1	CAP1	hsa-let-7e-5p	0.78	-0.03	0.363194	0.01	1
RP11-550F7.1	CAP1	hsa-let-7f-1-5p	0.78	0.06	0.740976	0.06	1
RP11-550F7.1	CAP1	hsa-let-7a-2-5p	0.78	0.04	0.66383	-0.09	0.0189986
RP11-550F7.1	CAP1	hsa-let-7g-5p	0.78	-0.08	0.170649	-0.03	0.525335
DSTNP4	DSTN	hsa-mir-23b-3p	0.72	0.04	0.666927	0.12	1
DSTNP4	DSTN	hsa-mir-30c-1-5p	0.72	-0.06	0.273134	-0.06	0.155412
DSTNP4	DSTN	hsa-mir-200b-3p	0.72	0.01	0.542409	0	0.937147
DSTNP4	DSTN	hsa-mir-10a-5p_+_1	0.72	-0.04	0.348139	0.16	1
DSTNP4	DSTN	hsa-mir-200a-5p	0.72	0.03	0.6198	-0.01	0.757239
DSTNP4	DSTN	hsa-mir-203	0.72	-0.17	0.0500328	0.01	1
DSTNP4	DSTN	hsa-mir-205-5p	0.72	-0.01	0.449961	0.12	1
DSTNP4	DSTN	hsa-mir-375	0.72	-0.04	0.348821	0.22	1
DSTNP4	DSTN	hsa-mir-30c-2-5p	0.72	-0.06	0.277679	-0.06	0.157753
DSTNP4	DSTN	hsa-mir-24-1-3p	0.72	0.15	0.930442	-0.09	0.0182656
DSTNP4	DSTN	hsa-mir-10b-5p_+_1	0.72	0.08	0.768639	0.1	1
DSTNP4	DSTN	hsa-mir-142-3p_+_1	0.72	0.24	0.990819	-0.21	3.27e-08
DSTNP4	DSTN	hsa-mir-25-3p	0.72	0.08	0.773687	-0.19	2.64e-07
DSTNP4	DSTN	hsa-mir-532-5p	0.72	0.15	0.927033	-0.18	3.97e-06
DSTNP4	DSTN	hsa-mir-101-2-3p	0.72	-0.04	0.367223	-0.02	0.599913
DSTNP4	DSTN	hsa-mir-30e-3p	0.72	-0.08	0.211593	-0.11	0.00508357
DSTNP4	DSTN	hsa-mir-21-3p	0.72	0.16	0.943632	0.05	1
DSTNP4	DSTN	hsa-mir-101-1-3p_-_1	0.72	0.13	0.889156	-0.03	0.526572
DSTNP4	DSTN	hsa-mir-30e-5p	0.72	0.14	0.904255	-0.18	3.85e-06
DSTNP4	DSTN	hsa-mir-183-5p	0.72	0.03	0.621983	0	1
DSTNP4	DSTN	hsa-mir-379-5p	0.72	0.06	0.719207	0.13	1
DSTNP4	DSTN	hsa-mir-29a-3p_-_1	0.72	-0.04	0.34533	-0.15	0.000132479
DSTNP4	DSTN	hsa-mir-92a-1-3p	0.72	0.06	0.733553	-0.2	1.12e-07
DSTNP4	DSTN	hsa-mir-134	0.72	0.16	0.943216	0.16	1
DSTNP4	DSTN	hsa-mir-92a-2-3p	0.72	0.07	0.739843	-0.2	1.69e-07
DSTNP4	DSTN	hsa-mir-181a-2-5p	0.72	-0.09	0.179933	0.04	1
DSTNP4	DSTN	hsa-mir-30e-5p_+_1	0.72	0.15	0.919856	-0.16	2.4e-05
DSTNP4	DSTN	hsa-mir-101-1-3p	0.72	-0.03	0.369695	-0.02	0.605735
DSTNP4	DSTN	hsa-mir-23a-3p	0.72	-0.01	0.472184	-0.1	0.0137845
DSTNP4	DSTN	hsa-mir-30a-3p	0.72	-0.24	0.00887677	0.06	1
DSTNP4	DSTN	hsa-mir-24-2-3p	0.72	0.15	0.931098	-0.09	0.0172598
DSTNP4	DSTN	hsa-mir-30d-5p	0.72	0.16	0.935845	0.05	1
DSTNP4	DSTN	hsa-mir-183-5p_+_1	0.72	0.13	0.896717	0	0.930093
DSTNP4	DSTN	hsa-mir-181a-1-5p	0.72	-0.09	0.179913	0.04	1
DSTNP4	DSTN	hsa-mir-30b-5p	0.72	0.15	0.925801	0.01	1
DSTNP4	DSTN	hsa-mir-200c-3p	0.72	0.04	0.649286	0.04	1
DSTNP4	DSTN	hsa-mir-101-2-3p_-_1	0.72	0.13	0.889199	-0.03	0.526572
DSTNP4	DSTN	hsa-mir-374a-3p	0.72	-0.04	0.355333	-0.12	0.00151918
DSTNP4	DSTN	hsa-mir-150-5p	0.72	0.2	0.971516	-0.2	6.37e-08
DSTNP4	DSTN	hsa-mir-151a-3p	0.72	0.24	0.990184	0.04	1
DSTNP4	DSTN	hsa-mir-30a-5p	0.72	-0.2	0.0266445	0.05	1
AC016629.7	IL9R	hsa-mir-199b-3p		-0.2	7.5e-08
AC016629.7	IL9R	hsa-mir-10b-5p_+_1		-0.19	1.77e-07
AC016629.7	IL9R	hsa-mir-22-3p_+_1		-0.1	0.00575054
AC016629.7	IL9R	hsa-mir-199a-1-3p		-0.2	7.5e-08
AC016629.7	IL9R	hsa-mir-148b-3p		0.2	1
AC016629.7	IL9R	hsa-mir-10a-5p_+_1		-0.19	4.21e-07
AC016629.7	IL9R	hsa-mir-30a-3p_+_1		0	0.549416
AC016629.7	IL9R	hsa-mir-148a-3p		-0.02	0.335071
AC016629.7	IL9R	hsa-mir-199a-2-3p		-0.2	6.18e-08
RP11-110I1.5	KCTD6	hsa-mir-30e-3p	0.06	0.1	0.93343	-0.26	1.49e-11
RP11-110I1.5	KCTD6	hsa-mir-30a-3p	0.06	0.1	0.936751	0	0.890923
RP11-110I1.5	KCTD6	hsa-mir-379-5p	0.06	0.04	0.703546	-0.22	2.37e-08
RP11-110I1.5	KCTD6	hsa-mir-374a-3p	0.06	-0.07	0.16095	-0.18	3.36e-06
RP11-110I1.5	KCTD6	hsa-mir-141-5p	0.06	0.04	0.73816	0.22	1
RP11-110I1.5	KCTD6	hsa-mir-101-2-3p	0.06	0.06	0.824047	0.04	1
RP11-110I1.5	KCTD6	hsa-mir-101-1-3p	0.06	0.06	0.822096	0.04	1
ENO1P1	ENO1	hsa-mir-22-3p	-0.26	-0.12	0.0017929	0.05	1
ENO1P1	ENO1	hsa-mir-143-3p	-0.26	-0.06	0.0778713	-0.12	0.00239415
ENO1P1	ENO1	hsa-mir-22-3p_+_1	-0.26	-0.04	0.169803	-0.02	0.692484
LRRFIP1P1	LRRFIP1	hsa-mir-203_+_1	0.07	-0.04	0.229308	-0.15	9.23e-05
LRRFIP1P1	LRRFIP1	hsa-mir-151a-3p	0.07	-0.08	0.0545717	-0.26	2.1e-12
LRRFIP1P1	LRRFIP1	hsa-mir-181a-2-5p	0.07	-0.09	0.0467289	-0.09	0.0233889
LRRFIP1P1	LRRFIP1	hsa-mir-181a-1-5p	0.07	-0.09	0.0466005	-0.09	0.0234609
CXCR2P1	CXCR2	hsa-mir-22-3p		-0.01	0.472547
CXCR2P1	CXCR2	hsa-mir-183-5p		0.01	0.531546
MRPS31P5	MRPS31	hsa-mir-30e-3p	0.29	0.13	0.990127	0.19	1
MRPS31P5	MRPS31	hsa-mir-30a-3p_+_1	0.29	0.05	0.801592	0.13	1
MRPS31P5	MRPS31	hsa-mir-200c-3p	0.29	0.06	0.874046	-0.12	0.00210602
MRPS31P5	MRPS31	hsa-mir-30a-3p	0.29	0.05	0.810062	0.14	1
MRPS31P5	MRPS31	hsa-mir-200b-3p	0.29	0.01	0.600808	-0.05	0.211676
MRPS31P5	MRPS31	hsa-mir-203	0.29	0.03	0.723148	0.01	1
AC009120.3	RPL21	hsa-mir-1307-3p	-0.03	-0.11	0.0716365	0.11	1
AC009120.3	RPL21	hsa-mir-21-3p	-0.03	-0.33	3.78e-06	0.03	1
AC009120.3	RPL21	hsa-mir-9-3-5p	-0.03	0.07	0.832633	0.13	1
AC009120.3	RPL21	hsa-mir-182-5p	-0.03	-0.16	0.0208942	0.07	1
AC009120.3	RPL21	hsa-mir-9-2-5p	-0.03	0.07	0.833167	0.13	1
AC009120.3	RPL21	hsa-mir-9-1-5p	-0.03	0.07	0.835123	0.13	1
AC009120.3	RPL21	hsa-mir-205-5p	-0.03	0.14	0.967494	-0.03	0.703009
RRP7B	RRP7A	hsa-let-7a-3-5p	0.35	0.15	0.999935	-0.01	0.888247
RRP7B	RRP7A	hsa-let-7c	0.35	0.19	1	-0.04	0.322384
RRP7B	RRP7A	hsa-let-7f-2-5p	0.35	0.08	0.977547	-0.06	0.138871
RRP7B	RRP7A	hsa-let-7e-5p	0.35	-0.06	0.054256	0.02	1
RRP7B	RRP7A	hsa-let-7i-5p	0.35	0.17	0.999996	0.03	1
RRP7B	RRP7A	hsa-let-7f-1-5p	0.35	0.08	0.98036	-0.06	0.142372
RRP7B	RRP7A	hsa-let-7a-2-5p	0.35	0.15	0.999937	-0.01	0.885729
RRP7B	RRP7A	hsa-let-7g-5p	0.35	0.11	0.997245	0.06	1
RRP7B	RRP7A	hsa-let-7b-5p	0.35	0.08	0.972582	0.06	1
RRP7B	RRP7A	hsa-let-7a-1-5p	0.35	0.15	0.999936	-0.01	0.88992
CTC-260E6.10	BNIP3	hsa-mir-199b-3p	0.04	0.04	0.686518	-0.06	0.14168
CTC-260E6.10	BNIP3	hsa-mir-21-3p	0.04	0.01	0.565865	-0.08	0.0480649
CTC-260E6.10	BNIP3	hsa-mir-200b-3p	0.04	0.03	0.633514	-0.06	0.153589
CTC-260E6.10	BNIP3	hsa-mir-199a-1-3p	0.04	0.04	0.686518	-0.06	0.14168
CTC-260E6.10	BNIP3	hsa-mir-21-5p	0.04	0	0.48238	-0.12	0.00141289
CTC-260E6.10	BNIP3	hsa-mir-101-1-3p_-_1	0.04	-0.07	0.191039	-0.08	0.0575759
CTC-260E6.10	BNIP3	hsa-mir-182-5p	0.04	0.03	0.654885	-0.03	0.523289
CTC-260E6.10	BNIP3	hsa-mir-141-3p	0.04	0.05	0.715513	-0.03	0.463161
CTC-260E6.10	BNIP3	hsa-mir-143-3p	0.04	0.02	0.602081	0.05	1
CTC-260E6.10	BNIP3	hsa-mir-148a-3p	0.04	-0.08	0.166689	-0.03	0.565091
CTC-260E6.10	BNIP3	hsa-mir-17-5p	0.04	0.1	0.895542	0.06	1
CTC-260E6.10	BNIP3	hsa-mir-29c-3p	0.04	-0.07	0.208529	-0.1	0.00896544
CTC-260E6.10	BNIP3	hsa-mir-199a-2-3p	0.04	0.04	0.689091	-0.06	0.142372
CTC-260E6.10	BNIP3	hsa-mir-203	0.04	0.04	0.672241	0.01	1
CTC-260E6.10	BNIP3	hsa-mir-93-5p	0.04	0.13	0.949802	0.08	1
CTC-260E6.10	BNIP3	hsa-mir-103a-1-3p	0.04	0	0.504401	-0.01	0.809176
CTC-260E6.10	BNIP3	hsa-mir-205-5p	0.04	-0.1	0.11138	-0.07	0.0761634
CTC-260E6.10	BNIP3	hsa-mir-375	0.04	0.11	0.922149	0	0.960334
CTC-260E6.10	BNIP3	hsa-mir-29a-3p	0.04	-0.13	0.0597455	-0.05	0.24793
CTC-260E6.10	BNIP3	hsa-mir-24-1-3p	0.04	0.13	0.941098	0.05	1
CTC-260E6.10	BNIP3	hsa-mir-28-3p	0.04	0.06	0.755315	-0.02	0.662853
CTC-260E6.10	BNIP3	hsa-mir-24-2-3p	0.04	0.13	0.940219	0.05	1
CTC-260E6.10	BNIP3	hsa-mir-142-3p_+_1	0.04	0.02	0.574275	-0.13	0.000544325
CTC-260E6.10	BNIP3	hsa-mir-148b-3p	0.04	0	0.475846	-0.01	0.860055
CTC-260E6.10	BNIP3	hsa-mir-27b-3p	0.04	0.04	0.66743	0.07	1
CTC-260E6.10	BNIP3	hsa-mir-27a-3p	0.04	0.06	0.78174	0.05	1
CTC-260E6.10	BNIP3	hsa-mir-103a-2-3p	0.04	0	0.504335	-0.01	0.809143
CTC-260E6.10	BNIP3	hsa-mir-200c-3p	0.04	0.02	0.575309	-0.08	0.0399813
CTC-260E6.10	BNIP3	hsa-mir-320a	0.04	-0.05	0.289112	-0.03	0.470863
CTC-260E6.10	BNIP3	hsa-mir-101-2-3p_-_1	0.04	-0.07	0.192134	-0.08	0.0573924
CTC-260E6.10	BNIP3	hsa-mir-145-5p	0.04	0.07	0.813259	-0.02	0.6734
CTC-260E6.10	BNIP3	hsa-mir-374a-3p	0.04	-0.03	0.351255	-0.05	0.281959
CTC-260E6.10	BNIP3	hsa-mir-150-5p	0.04	0	0.489147	-0.15	5.86e-05
ZNF37BP	ZNF37A	hsa-mir-146b-5p	0.28	-0.1	0.00430629	-0.04	0.324959
RP11-483I13.3	SLC25A24	hsa-mir-22-3p	0.35	-0.11	0.0433613	-0.08	0.0415052
RP11-483I13.3	SLC25A24	hsa-mir-23b-3p	0.35	-0.17	0.00214899	-0.02	0.676815
RP11-483I13.3	SLC25A24	hsa-mir-200b-3p	0.35	0.23	0.999904	0.13	1
RP11-483I13.3	SLC25A24	hsa-mir-182-5p	0.35	0.22	0.999892	0.19	1
RP11-483I13.3	SLC25A24	hsa-mir-199a-2-5p	0.35	-0.08	0.0906532	0.09	1
RP11-483I13.3	SLC25A24	hsa-mir-1307-3p	0.35	0.03	0.687666	0.04	1
RP11-483I13.3	SLC25A24	hsa-mir-17-5p	0.35	-0.04	0.258015	-0.11	0.00637784
RP11-483I13.3	SLC25A24	hsa-mir-29c-3p	0.35	0.24	0.999961	0.06	1
RP11-483I13.3	SLC25A24	hsa-mir-203	0.35	-0.21	0.000318119	0.03	1
RP11-483I13.3	SLC25A24	hsa-mir-93-5p	0.35	0.01	0.534516	-0.03	0.454676
RP11-483I13.3	SLC25A24	hsa-mir-103a-1-3p	0.35	0.07	0.867956	0.09	1
RP11-483I13.3	SLC25A24	hsa-mir-375	0.35	0.27	0.999995	0.1	1
RP11-483I13.3	SLC25A24	hsa-mir-205-5p	0.35	0	0.470023	0.06	1
RP11-483I13.3	SLC25A24	hsa-let-7a-1-5p	0.35	0.09	0.917777	0.07	1
RP11-483I13.3	SLC25A24	hsa-let-7b-5p	0.35	0.02	0.645818	0.04	1
RP11-483I13.3	SLC25A24	hsa-mir-29a-3p	0.35	-0.09	0.0627541	-0.08	0.0457
RP11-483I13.3	SLC25A24	hsa-mir-199a-1-5p	0.35	-0.08	0.090627	0.09	1
RP11-483I13.3	SLC25A24	hsa-mir-22-3p_+_1	0.35	0.06	0.832473	-0.01	0.818688
RP11-483I13.3	SLC25A24	hsa-mir-142-3p_+_1	0.35	0.07	0.865697	-0.02	0.597521
RP11-483I13.3	SLC25A24	hsa-mir-9-2-5p	0.35	-0.04	0.267242	-0.1	0.0157471
RP11-483I13.3	SLC25A24	hsa-mir-191-5p	0.35	0.24	0.999961	0.06	1
RP11-483I13.3	SLC25A24	hsa-mir-103a-2-3p	0.35	0.07	0.867769	0.09	1
RP11-483I13.3	SLC25A24	hsa-mir-25-3p	0.35	-0.12	0.0290981	-0.11	0.00636965
RP11-483I13.3	SLC25A24	hsa-mir-30a-3p_+_1	0.35	-0.08	0.083215	0.14	1
RP11-483I13.3	SLC25A24	hsa-let-7f-2-5p	0.35	-0.05	0.185912	0.06	1
RP11-483I13.3	SLC25A24	hsa-mir-320a	0.35	0.07	0.868279	0	0.954504
RP11-483I13.3	SLC25A24	hsa-mir-145-5p	0.35	-0.03	0.309663	-0.12	0.00160451
RP11-483I13.3	SLC25A24	hsa-mir-532-5p	0.35	0.02	0.600949	-0.13	0.00119832
RP11-483I13.3	SLC25A24	hsa-let-7e-5p	0.35	0.01	0.556717	0.09	1
RP11-483I13.3	SLC25A24	hsa-let-7f-1-5p	0.35	-0.05	0.186418	0.06	1
RP11-483I13.3	SLC25A24	hsa-let-7a-2-5p	0.35	0.09	0.916998	0.07	1
RP11-483I13.3	SLC25A24	hsa-mir-30e-3p	0.35	-0.02	0.354426	-0.03	0.450007
RP11-483I13.3	SLC25A24	hsa-let-7a-3-5p	0.35	0.08	0.916109	0.07	1
RP11-483I13.3	SLC25A24	hsa-mir-21-3p	0.35	-0.03	0.319719	0.16	1
RP11-483I13.3	SLC25A24	hsa-let-7c	0.35	-0.22	0.000158751	-0.1	0.0104803
RP11-483I13.3	SLC25A24	hsa-mir-9-1-5p	0.35	-0.04	0.262418	-0.1	0.0144801
RP11-483I13.3	SLC25A24	hsa-mir-183-5p	0.35	0.16	0.99541	0.16	1
RP11-483I13.3	SLC25A24	hsa-mir-92a-1-3p	0.35	-0.14	0.0113468	-0.07	0.107738
RP11-483I13.3	SLC25A24	hsa-mir-375_+_1	0.35	0.24	0.999965	0.1	1
RP11-483I13.3	SLC25A24	hsa-mir-9-3-5p	0.35	-0.04	0.26686	-0.1	0.0158097
RP11-483I13.3	SLC25A24	hsa-let-7i-5p	0.35	-0.06	0.168785	-0.06	0.12746
RP11-483I13.3	SLC25A24	hsa-mir-92a-2-3p	0.35	-0.14	0.0109933	-0.06	0.131904
RP11-483I13.3	SLC25A24	hsa-mir-181a-2-5p	0.35	-0.09	0.0682826	-0.07	0.0713092
RP11-483I13.3	SLC25A24	hsa-mir-125a-5p	0.35	0.12	0.978668	0.13	1
RP11-483I13.3	SLC25A24	hsa-mir-30e-5p_+_1	0.35	0.22	0.999851	-0.06	0.135313
RP11-483I13.3	SLC25A24	hsa-mir-23a-3p	0.35	-0.08	0.108579	-0.03	0.532183
RP11-483I13.3	SLC25A24	hsa-mir-146b-5p	0.35	-0.12	0.0286418	-0.04	0.413622
RP11-483I13.3	SLC25A24	hsa-mir-30a-3p	0.35	-0.06	0.159224	0.15	1
RP11-483I13.3	SLC25A24	hsa-mir-141-5p	0.35	0.16	0.996082	0.17	1
RP11-483I13.3	SLC25A24	hsa-mir-183-5p_+_1	0.35	0.15	0.991305	0.14	1
RP11-483I13.3	SLC25A24	hsa-mir-181a-1-5p	0.35	-0.09	0.0683187	-0.07	0.0713092
RP11-483I13.3	SLC25A24	hsa-mir-200c-3p	0.35	0.25	0.99998	0.14	1
RP11-483I13.3	SLC25A24	hsa-mir-374a-3p	0.35	-0.06	0.181366	-0.05	0.21468
RP11-483I13.3	SLC25A24	hsa-mir-203_+_1	0.35	-0.24	4.45e-05	0.02	1
RP11-483I13.3	SLC25A24	hsa-mir-150-5p	0.35	-0.1	0.0522124	-0.06	0.146768
RP11-483I13.3	SLC25A24	hsa-let-7g-5p	0.35	0.13	0.983362	-0.1	0.00874954
CCT6P1	CCT6A	hsa-mir-148a-3p	0.19	0.04	0.881449	0.14	1
CCT6P1	CCT6A	hsa-mir-199a-2-5p	0.19	-0.11	0.0013799	-0.21	2.56e-08
CCT6P1	CCT6A	hsa-mir-199a-1-5p	0.19	-0.11	0.00137092	-0.21	2.56e-08
CCT6P1	CCT6A	hsa-mir-148b-3p	0.19	-0.01	0.41958	0.24	1
RP11-481H12.1	FKBP1B	hsa-mir-24-1-3p	0.13	-0.01	0.452916	-0.16	0.0105848
RP11-481H12.1	FKBP1B	hsa-mir-24-2-3p	0.13	-0.01	0.444512	-0.16	0.0105848
RP11-481H12.1	FKBP1B	hsa-mir-141-5p	0.13	-0.27	0.000240821	0.04	1
RP11-481H12.1	FKBP1B	hsa-mir-141-3p	0.13	-0.36	7.4e-07	0.13	1
RP11-481H12.1	FKBP1B	hsa-mir-210	0.13	-0.54	1.41e-14	0.12	1
RP11-481H12.1	FKBP1B	hsa-mir-29a-3p_-_1	0.13	0.24	0.999358	0.01	1
RP11-481H12.1	FKBP1B	hsa-mir-203	0.13	-0.2	0.00404909	-0.22	0.000521567
RP11-481H12.1	FKBP1B	hsa-mir-203_+_1	0.13	-0.18	0.0111528	-0.23	0.000248009
HNRNPA1P21	HNRNPA1	hsa-mir-25-3p	-0.05	-0.03	0.336789	0.12	1
HNRNPA1P21	HNRNPA1	hsa-mir-10b-5p_+_1	-0.05	0.03	0.670351	0.05	1
HNRNPA1P21	HNRNPA1	hsa-mir-92a-1-3p	-0.05	-0.07	0.158878	0.17	1
HNRNPA1P21	HNRNPA1	hsa-mir-92a-2-3p	-0.05	-0.07	0.16391	0.17	1
HNRNPA1P21	HNRNPA1	hsa-mir-10a-5p_+_1	-0.05	0.07	0.858144	-0.01	0.824867
RPL39P34	RPL39	hsa-mir-30e-3p	0.34	-0.02	0.294832	0.07	1
RPL39P34	RPL39	hsa-mir-30a-3p	0.34	-0.01	0.443883	-0.13	0.525815
RP11-248C1.3	MARK2	hsa-mir-10a-5p	0.04	-0.23	0.00036302	-0.13	0.00111928
RP11-248C1.3	MARK2	hsa-mir-22-3p_+_1	0.04	0	0.479382	-0.18	1.73e-06
RP11-248C1.3	MARK2	hsa-mir-182-5p	0.04	0.23	0.999717	0.29	1
RP11-248C1.3	MARK2	hsa-mir-183-5p	0.04	0.23	0.999712	0.34	1
RP11-248C1.3	MARK2	hsa-mir-143-3p	0.04	-0.2	0.00129485	-0.22	1.02e-08
RP11-248C1.3	MARK2	hsa-mir-10b-5p	0.04	-0.25	0.000145034	-0.26	1.46e-12
RP11-248C1.3	MARK2	hsa-mir-150-5p	0.04	-0.17	0.00775525	-0.03	0.462967
RP11-248C1.3	MARK2	hsa-mir-125a-5p	0.04	-0.01	0.436395	-0.07	0.103871
CTD-2623N2.3	ZNF420	hsa-mir-30e-3p	0.18	0.02	0.593781	0.09	1
CTD-2623N2.3	ZNF420	hsa-mir-26a-1-5p	0.18	0.05	0.709591	0.02	1
CTD-2623N2.3	ZNF420	hsa-mir-23b-3p	0.18	-0.01	0.444343	-0.09	0.023682
CTD-2623N2.3	ZNF420	hsa-mir-200b-3p	0.18	0.01	0.557956	0.08	1
CTD-2623N2.3	ZNF420	hsa-mir-141-3p	0.18	0.08	0.806129	0.03	1
CTD-2623N2.3	ZNF420	hsa-mir-183-5p	0.18	-0.05	0.30369	0.05	1
CTD-2623N2.3	ZNF420	hsa-mir-200a-5p	0.18	-0.12	0.0981527	0.06	1
CTD-2623N2.3	ZNF420	hsa-mir-181a-2-5p	0.18	-0.08	0.18564	-0.05	0.250306
CTD-2623N2.3	ZNF420	hsa-mir-23a-3p	0.18	0.04	0.683482	-0.21	4.69e-08
CTD-2623N2.3	ZNF420	hsa-mir-30a-3p	0.18	-0.07	0.24007	0.21	1
CTD-2623N2.3	ZNF420	hsa-mir-26a-2-5p	0.18	0.05	0.713607	0.01	1
CTD-2623N2.3	ZNF420	hsa-mir-181a-1-5p	0.18	-0.08	0.186075	-0.05	0.250137
CTD-2623N2.3	ZNF420	hsa-mir-200c-3p	0.18	0.09	0.836923	0.12	1
CTD-2623N2.3	ZNF420	hsa-mir-145-5p	0.18	0.08	0.78982	-0.1	0.00920226
CTD-2623N2.3	ZNF420	hsa-mir-151a-3p	0.18	0	0.503992	-0.08	0.0453844
CTD-2623N2.3	ZNF420	hsa-mir-26b-5p	0.18	0.08	0.803323	-0.02	0.668179
RP11-29H23.5	GON4L	hsa-mir-150-5p	0.37	-0.1	0.00191102	-0.02	0.597495
MIPEPP3	MIPEP	hsa-mir-30e-3p	0	-0.08	0.113946	-0.19	3.84e-07
MIPEPP3	MIPEP	hsa-mir-30a-3p	0	-0.06	0.193441	0.03	1
RP11-115D7.3	OAZ1	hsa-mir-146b-5p	0.08	-0.17	0.0050798	0.07	1
RP11-115D7.3	OAZ1	hsa-mir-143-3p	0.08	-0.2	0.00105713	-0.14	0.000427345
RP11-115D7.3	OAZ1	hsa-mir-320a	0.08	-0.09	0.0880768	-0.03	0.561092
RP11-115D7.3	OAZ1	hsa-mir-155-5p	0.08	0.06	0.806931	0.13	1
RP5-1057J7.1	RPL29	hsa-mir-182-5p	0.62	-0.02	0.427402	-0.06	0.13152
RP5-1057J7.1	RPL29	hsa-mir-205-5p	0.62	0.23	0.985013	0.23	1
TPSP2	TPSAB1	hsa-mir-24-1-3p	0.09	-0.04	0.299511	-0.15	0.000276098
TPSP2	TPSAB1	hsa-mir-199a-2-5p	0.09	-0.15	0.0155573	0.07	1
TPSP2	TPSAB1	hsa-mir-199a-1-5p	0.09	-0.15	0.0155033	0.07	1
TPSP2	TPSAB1	hsa-mir-24-2-3p	0.09	-0.04	0.295498	-0.15	0.000270758
RPS11P5	RPS11	hsa-mir-1307-3p	0.54	0.03	0.745904	-0.17	1.56e-05
RPS11P5	RPS11	hsa-mir-125a-5p	0.54	0	0.462561	-0.03	0.480772
RPS11P5	RPS11	hsa-mir-142-3p	0.54	0.04	0.813138	-0.09	0.0293724
RP11-693N9.2	CASP4	hsa-mir-203	0.3	-0.23	0.000122556	-0.03	0.510719
AC072052.7	RPL31	hsa-mir-199b-3p	0.14	-0.06	0.271744	-0.08	0.0526043
AC072052.7	RPL31	hsa-mir-30e-3p	0.14	-0.04	0.355389	0.14	1
AC072052.7	RPL31	hsa-mir-22-3p	0.14	-0.13	0.0983456	-0.22	1.02e-08
AC072052.7	RPL31	hsa-mir-23b-3p	0.14	0.04	0.657933	-0.11	0.00650353
AC072052.7	RPL31	hsa-mir-199a-1-3p	0.14	-0.06	0.271775	-0.08	0.0526043
AC072052.7	RPL31	hsa-mir-101-1-3p_-_1	0.14	0.13	0.909477	0.13	1
AC072052.7	RPL31	hsa-mir-10a-5p_+_1	0.14	-0.02	0.400831	0.04	1
AC072052.7	RPL31	hsa-mir-183-5p	0.14	0.11	0.877183	-0.05	0.244763
AC072052.7	RPL31	hsa-mir-143-3p	0.14	-0.05	0.292523	0.08	1
AC072052.7	RPL31	hsa-mir-155-5p	0.14	-0.09	0.178758	-0.08	0.0429016
AC072052.7	RPL31	hsa-mir-199a-2-3p	0.14	-0.06	0.260308	-0.08	0.0519432
AC072052.7	RPL31	hsa-mir-203	0.14	-0.03	0.363173	0.02	1
AC072052.7	RPL31	hsa-mir-375	0.14	0.2	0.978209	-0.02	0.565091
AC072052.7	RPL31	hsa-mir-103a-1-3p	0.14	-0.21	0.0147599	-0.1	0.0155337
AC072052.7	RPL31	hsa-mir-23a-3p	0.14	-0.15	0.0675618	-0.13	0.000758355
AC072052.7	RPL31	hsa-mir-10b-5p_+_1	0.14	-0.08	0.206356	0.1	1
AC072052.7	RPL31	hsa-mir-146b-5p	0.14	-0.27	0.00270874	-0.04	0.365927
AC072052.7	RPL31	hsa-mir-30a-3p	0.14	-0.05	0.311626	0.17	1
AC072052.7	RPL31	hsa-mir-22-3p_+_1	0.14	-0.02	0.41663	-0.17	1.33e-05
AC072052.7	RPL31	hsa-mir-142-3p_+_1	0.14	0.02	0.580632	-0.11	0.00682038
AC072052.7	RPL31	hsa-mir-141-5p	0.14	0.18	0.965786	0.07	1
AC072052.7	RPL31	hsa-mir-27b-3p	0.14	0.06	0.74249	-0.01	0.827538
AC072052.7	RPL31	hsa-mir-27a-3p	0.14	0.01	0.559762	-0.05	0.19998
AC072052.7	RPL31	hsa-mir-103a-2-3p	0.14	-0.21	0.0146209	-0.1	0.0153807
AC072052.7	RPL31	hsa-mir-30a-3p_+_1	0.14	-0.03	0.397057	0.17	1
AC072052.7	RPL31	hsa-mir-101-2-3p_-_1	0.14	0.13	0.908716	0.13	1
AC072052.7	RPL31	hsa-mir-532-5p	0.14	-0.16	0.0462608	-0.19	6.16e-07
AC072052.7	RPL31	hsa-mir-203_+_1	0.14	0	0.513265	0.05	1
RP11-697E2.7	PERP	hsa-mir-17-5p	-0.05	0.04	0.829336	0.16	1
RP11-697E2.7	PERP	hsa-mir-150-5p	-0.05	-0.08	0.01452	0.05	1
RP11-697E2.7	PERP	hsa-mir-93-5p	-0.05	0.02	0.707885	0.07	1
RP11-697E2.7	PERP	hsa-mir-141-3p	-0.05	-0.04	0.1321	0.1	1
ZNF542	ZNF420	hsa-mir-30e-3p	0.35	0.17	0.999999	0.09	1
ZNF542	ZNF420	hsa-mir-26a-1-5p	0.35	0.03	0.777006	0.02	1
ZNF542	ZNF420	hsa-mir-23b-3p	0.35	-0.06	0.0567175	-0.09	0.023682
ZNF542	ZNF420	hsa-mir-21-3p	0.35	-0.16	3.78e-06	-0.07	0.0841525
ZNF542	ZNF420	hsa-mir-200b-3p	0.35	-0.04	0.163335	0.08	1
ZNF542	ZNF420	hsa-mir-141-3p	0.35	-0.1	0.00328247	0.03	1
ZNF542	ZNF420	hsa-mir-183-5p	0.35	0	0.535045	0.05	1
ZNF542	ZNF420	hsa-mir-200a-5p	0.35	0.02	0.681445	0.06	1
ZNF542	ZNF420	hsa-mir-181a-2-5p	0.35	0.04	0.881913	-0.05	0.250306
ZNF542	ZNF420	hsa-mir-23a-3p	0.35	-0.2	9.48e-09	-0.21	4.69e-08
ZNF542	ZNF420	hsa-mir-30a-3p	0.35	0.2	1	0.21	1
ZNF542	ZNF420	hsa-mir-26a-2-5p	0.35	0.02	0.747574	0.01	1
ZNF542	ZNF420	hsa-mir-181a-1-5p	0.35	0.04	0.882034	-0.05	0.250137
ZNF542	ZNF420	hsa-mir-200c-3p	0.35	0.02	0.661909	0.12	1
ZNF542	ZNF420	hsa-mir-145-5p	0.35	-0.01	0.367133	-0.1	0.00920226
ZNF542	ZNF420	hsa-mir-151a-3p	0.35	-0.06	0.0522247	-0.08	0.0453844
ZNF542	ZNF420	hsa-mir-26b-5p	0.35	-0.03	0.242168	-0.02	0.668179
AC006011.4	RPS26	hsa-mir-30a-3p_+_1	0.24	-0.3	9.27e-18	-0.15	0.00726026
AC006011.4	RPS26	hsa-mir-24-1-3p	0.24	0.22	1	-0.04	0.536971
AC006011.4	RPS26	hsa-mir-24-2-3p	0.24	0.22	1	-0.04	0.528953
ANKRD18EP	ANKRD18B	hsa-mir-23b-3p		0.05	0.874552
ANKRD18EP	ANKRD18B	hsa-mir-200b-3p		0.1	0.995406
ANKRD18EP	ANKRD18B	hsa-mir-203		-0.01	0.371419
ANKRD18EP	ANKRD18B	hsa-let-7b-5p		-0.17	1.01e-05
ANKRD18EP	ANKRD18B	hsa-let-7a-1-5p		-0.03	0.217032
ANKRD18EP	ANKRD18B	hsa-mir-27b-3p		-0.01	0.377859
ANKRD18EP	ANKRD18B	hsa-mir-9-2-5p		0.23	1
ANKRD18EP	ANKRD18B	hsa-mir-30a-3p_+_1		-0.06	0.0550219
ANKRD18EP	ANKRD18B	hsa-mir-320a		0.03	0.781943
ANKRD18EP	ANKRD18B	hsa-let-7f-2-5p		0.04	0.826633
ANKRD18EP	ANKRD18B	hsa-let-7e-5p		0.16	0.999975
ANKRD18EP	ANKRD18B	hsa-let-7f-1-5p		0.04	0.814165
ANKRD18EP	ANKRD18B	hsa-mir-101-2-3p		-0.1	0.00375843
ANKRD18EP	ANKRD18B	hsa-let-7a-2-5p		-0.03	0.213874
ANKRD18EP	ANKRD18B	hsa-mir-30e-3p		-0.08	0.0278572
ANKRD18EP	ANKRD18B	hsa-let-7a-3-5p		-0.03	0.213698
ANKRD18EP	ANKRD18B	hsa-mir-101-1-3p_-_1		-0.05	0.0830867
ANKRD18EP	ANKRD18B	hsa-let-7c		-0.17	3.61e-06
ANKRD18EP	ANKRD18B	hsa-mir-9-1-5p		0.23	1
ANKRD18EP	ANKRD18B	hsa-mir-183-5p		0.14	0.999887
ANKRD18EP	ANKRD18B	hsa-mir-141-3p		0.18	0.999997
ANKRD18EP	ANKRD18B	hsa-mir-9-3-5p		0.23	1
ANKRD18EP	ANKRD18B	hsa-let-7i-5p		0.02	0.650682
ANKRD18EP	ANKRD18B	hsa-mir-181a-2-5p		0.16	0.999964
ANKRD18EP	ANKRD18B	hsa-mir-30e-5p_+_1		0.08	0.982639
ANKRD18EP	ANKRD18B	hsa-mir-101-1-3p		-0.1	0.00413506
ANKRD18EP	ANKRD18B	hsa-mir-23a-3p		-0.07	0.0418121
ANKRD18EP	ANKRD18B	hsa-mir-30a-3p		-0.08	0.0154185
ANKRD18EP	ANKRD18B	hsa-mir-146b-5p		0.1	0.994626
ANKRD18EP	ANKRD18B	hsa-mir-27a-3p		-0.06	0.0502677
ANKRD18EP	ANKRD18B	hsa-mir-183-5p_+_1		0.18	0.999999
ANKRD18EP	ANKRD18B	hsa-mir-181a-1-5p		0.16	0.999964
ANKRD18EP	ANKRD18B	hsa-mir-200c-3p		0.24	1
ANKRD18EP	ANKRD18B	hsa-mir-101-2-3p_-_1		-0.05	0.0830832
ANKRD18EP	ANKRD18B	hsa-mir-374a-3p		0.07	0.951158
ANKRD18EP	ANKRD18B	hsa-mir-203_+_1		-0.01	0.435688
ANKRD18EP	ANKRD18B	hsa-mir-150-5p		-0.01	0.435642
ANKRD18EP	ANKRD18B	hsa-let-7g-5p		0.06	0.942962
AC018633.4	DPY19L1	hsa-mir-26a-1-5p	0.19	-0.18	0.00964647	-0.06	0.14956
AC018633.4	DPY19L1	hsa-mir-30c-1-5p	0.19	0.04	0.700775	-0.1	0.0180503
AC018633.4	DPY19L1	hsa-mir-200b-3p	0.19	0.23	0.998605	-0.14	0.00031228
AC018633.4	DPY19L1	hsa-mir-9-1-5p	0.19	0.1	0.910679	-0.05	0.290963
AC018633.4	DPY19L1	hsa-mir-141-3p	0.19	0.29	0.999931	-0.15	9.5e-05
AC018633.4	DPY19L1	hsa-mir-30e-5p	0.19	0.04	0.700075	-0.18	5.23e-06
AC018633.4	DPY19L1	hsa-mir-29a-3p_-_1	0.19	-0.11	0.072858	-0.06	0.169102
AC018633.4	DPY19L1	hsa-mir-200a-5p	0.19	0.17	0.988484	-0.05	0.20428
AC018633.4	DPY19L1	hsa-mir-155-5p	0.19	0.01	0.559483	-0.06	0.165663
AC018633.4	DPY19L1	hsa-mir-17-5p	0.19	0.24	0.9993	-0.09	0.037099
AC018633.4	DPY19L1	hsa-mir-9-3-5p	0.19	0.1	0.907824	-0.05	0.30456
AC018633.4	DPY19L1	hsa-mir-203	0.19	0.05	0.72759	0	1
AC018633.4	DPY19L1	hsa-mir-181a-2-5p	0.19	-0.04	0.285575	-0.01	0.78685
AC018633.4	DPY19L1	hsa-mir-93-5p	0.19	0.25	0.999566	-0.09	0.0341357
AC018633.4	DPY19L1	hsa-mir-30e-5p_+_1	0.19	0.13	0.959616	-0.08	0.0408193
AC018633.4	DPY19L1	hsa-mir-101-1-3p	0.19	-0.19	0.00580152	-0.07	0.0867942
AC018633.4	DPY19L1	hsa-mir-30c-2-5p	0.19	0.04	0.710015	-0.1	0.0169318
AC018633.4	DPY19L1	hsa-mir-22-3p_+_1	0.19	0.03	0.666187	0.07	1
AC018633.4	DPY19L1	hsa-mir-30d-5p	0.19	0.06	0.797051	-0.11	0.00604173
AC018633.4	DPY19L1	hsa-mir-26a-2-5p	0.19	-0.18	0.0104089	-0.06	0.143805
AC018633.4	DPY19L1	hsa-mir-9-2-5p	0.19	0.1	0.907504	-0.05	0.30456
AC018633.4	DPY19L1	hsa-mir-181a-1-5p	0.19	-0.04	0.285576	-0.01	0.78702
AC018633.4	DPY19L1	hsa-mir-30b-5p	0.19	0.1	0.89561	-0.1	0.0136191
AC018633.4	DPY19L1	hsa-mir-200c-3p	0.19	0.21	0.997066	-0.12	0.00283796
AC018633.4	DPY19L1	hsa-mir-374a-3p	0.19	-0.1	0.0884458	-0.07	0.121717
AC018633.4	DPY19L1	hsa-mir-203_+_1	0.19	0.02	0.607842	-0.01	0.874575
AC018633.4	DPY19L1	hsa-mir-101-2-3p	0.19	-0.19	0.00550707	-0.07	0.0828125
AC018633.4	DPY19L1	hsa-mir-26b-5p	0.19	-0.05	0.258057	-0.09	0.0326935
AC018633.4	DPY19L1	hsa-mir-30a-5p	0.19	-0.06	0.215545	-0.05	0.232845
AC093838.4	SMPD4	hsa-mir-22-3p	0.42	-0.25	1.84e-12	-0.29	6e-15
AC093838.4	SMPD4	hsa-mir-143-3p	0.42	-0.09	0.00484703	-0.33	8.72e-20
AC093838.4	SMPD4	hsa-mir-9-3-5p	0.42	-0.02	0.3132	0.01	1
AC093838.4	SMPD4	hsa-mir-150-5p	0.42	0.01	0.580006	-0.14	0.000190313
AC093838.4	SMPD4	hsa-mir-9-2-5p	0.42	-0.02	0.312878	0.01	1
AC093838.4	SMPD4	hsa-mir-9-1-5p	0.42	-0.02	0.30098	0.01	1
AC093838.4	SMPD4	hsa-mir-103a-1-3p	0.42	0.15	0.999978	0.16	1
AC093838.4	SMPD4	hsa-mir-103a-2-3p	0.42	0.15	0.999977	0.16	1
GCSHP3	GCSH	hsa-mir-320a		-0.08	0.0169395
RP11-3J10.4	TMX2	hsa-mir-23a-3p	-0.01	0.1	0.995841	-0.03	0.509581
RP11-3J10.4	TMX2	hsa-mir-10b-5p_+_1	-0.01	-0.07	0.0275232	-0.2	6.82e-08
RP11-3J10.4	TMX2	hsa-mir-23b-3p	-0.01	0.12	0.999676	-0.04	0.32577
RP11-3J10.4	TMX2	hsa-mir-199a-1-5p	-0.01	-0.01	0.427787	-0.1	0.00898087
RP11-3J10.4	TMX2	hsa-mir-182-5p	-0.01	-0.04	0.124254	0.14	1
RP11-3J10.4	TMX2	hsa-mir-10a-5p_+_1	-0.01	-0.12	0.000341536	-0.1	0.0111203
RP11-3J10.4	TMX2	hsa-mir-127-3p	-0.01	-0.09	0.00823038	-0.21	1.47e-08
RP11-3J10.4	TMX2	hsa-mir-200a-5p	-0.01	-0.04	0.135125	0.16	1
RP11-3J10.4	TMX2	hsa-mir-199a-2-5p	-0.01	-0.01	0.426645	-0.1	0.00904177
RP11-3J10.4	TMX2	hsa-mir-374a-3p	-0.01	0.01	0.571079	-0.06	0.137477
RP11-3J10.4	TMX2	hsa-mir-30e-5p_+_1	-0.01	0.13	0.999876	0.04	1
RP11-415I12.6	PABPC1	hsa-mir-22-3p	0.03	-0.3	0.000690347	-0.21	5.44e-08
RP11-415I12.6	PABPC1	hsa-mir-22-3p_+_1	0.03	-0.24	0.00526797	-0.07	0.103871
RP11-415I12.6	PABPC1	hsa-mir-183-5p_+_1	0.03	-0.27	0.00200946	0.25	1
RP11-415I12.6	PABPC1	hsa-mir-103a-1-3p	0.03	-0.14	0.0660243	0.03	1
RP11-415I12.6	PABPC1	hsa-mir-103a-2-3p	0.03	-0.14	0.0657358	0.04	1
RPLP1P11	RPLP1	hsa-mir-199a-1-5p	0.1	-0.16	0.00963132	-0.11	0.00337298
RPLP1P11	RPLP1	hsa-mir-148b-3p	0.1	-0.08	0.128456	-0.04	0.300296
RPLP1P11	RPLP1	hsa-mir-182-5p	0.1	-0.04	0.273356	0.08	1
RPLP1P11	RPLP1	hsa-mir-181a-1-5p	0.1	-0.17	0.00761874	-0.11	0.00333727
RPLP1P11	RPLP1	hsa-mir-141-3p	0.1	-0.11	0.0552073	0.03	1
RPLP1P11	RPLP1	hsa-mir-199a-2-5p	0.1	-0.16	0.00960721	-0.12	0.00332513
RPLP1P11	RPLP1	hsa-mir-148a-3p	0.1	0.04	0.722219	0.07	1
RPLP1P11	RPLP1	hsa-mir-320a	0.1	0.13	0.970805	-0.07	0.104218
RPLP1P11	RPLP1	hsa-mir-150-5p	0.1	-0.12	0.0442179	-0.07	0.0677906
RPLP1P11	RPLP1	hsa-mir-181a-2-5p	0.1	-0.17	0.00764097	-0.11	0.00334956
RPLP1P11	RPLP1	hsa-mir-205-5p	0.1	0.03	0.669737	0.16	1
RPSAP41	RPSA	hsa-mir-22-3p		-0.34	1.71e-05
RPSAP41	RPSA	hsa-mir-22-3p_+_1		-0.06	0.248081
RPSAP41	RPSA	hsa-mir-150-5p		-0.04	0.303051
CXADRP1	CXADR	hsa-mir-26a-1-5p	-0.16	-0.16	0.0138176	-0.15	0.000463358
CXADRP1	CXADR	hsa-mir-30e-3p	-0.16	-0.08	0.143983	0.1	1
CXADRP1	CXADR	hsa-mir-30a-3p	-0.16	0	0.484154	-0.13	0.00171661
CXADRP1	CXADR	hsa-mir-26a-2-5p	-0.16	-0.16	0.0145576	-0.15	0.000477476
CXADRP1	CXADR	hsa-mir-27b-3p	-0.16	-0.14	0.0248307	0.01	1
CXADRP1	CXADR	hsa-mir-182-5p	-0.16	0.07	0.821923	0.05	1
CXADRP1	CXADR	hsa-mir-27a-3p	-0.16	-0.03	0.333747	0.11	1
CXADRP1	CXADR	hsa-mir-181a-1-5p	-0.16	0.04	0.696479	0	0.994129
CXADRP1	CXADR	hsa-mir-25-3p	-0.16	-0.09	0.0987335	0.18	1
CXADRP1	CXADR	hsa-mir-29a-3p_-_1	-0.16	-0.08	0.137208	0.11	1
CXADRP1	CXADR	hsa-mir-200a-5p	-0.16	0.1	0.915441	0.13	1
CXADRP1	CXADR	hsa-mir-92a-1-3p	-0.16	-0.04	0.280166	0.19	1
CXADRP1	CXADR	hsa-mir-92a-2-3p	-0.16	-0.05	0.254297	0.18	1
CXADRP1	CXADR	hsa-mir-203	-0.16	-0.06	0.225963	0.19	1
CXADRP1	CXADR	hsa-mir-181a-2-5p	-0.16	0.04	0.697145	0	0.994129
CXADRP1	CXADR	hsa-mir-101-2-3p	-0.16	-0.13	0.0379879	-0.2	2.18e-06
CXADRP1	CXADR	hsa-mir-26b-5p	-0.16	-0.08	0.149202	-0.1	0.0196729
CXADRP1	CXADR	hsa-mir-101-1-3p	-0.16	-0.13	0.0395194	-0.2	2.55e-06
CTC-448F2.6	TAF9	hsa-mir-30e-3p	-0.16	-0.02	0.423691	-0.23	5.09e-10
CTC-448F2.6	TAF9	hsa-mir-30a-3p_+_1	-0.16	-0.02	0.394998	0.1	1
CTC-448F2.6	TAF9	hsa-mir-24-1-3p	-0.16	0.12	0.916705	-0.22	6.49e-09
CTC-448F2.6	TAF9	hsa-mir-30a-3p	-0.16	-0.1	0.140551	0.08	1
CTC-448F2.6	TAF9	hsa-mir-24-2-3p	-0.16	0.13	0.919862	-0.22	6.32e-09
CTC-448F2.6	TAF9	hsa-mir-191-5p	-0.16	0.05	0.723985	0.17	1
CTC-448F2.6	TAF9	hsa-mir-205-5p	-0.16	-0.06	0.263954	-0.06	0.141953
HSPA7	HSPA6	hsa-mir-17-5p	0.3	0.02	0.662452	0.08	1
HSPA7	HSPA6	hsa-mir-93-5p	0.3	-0.02	0.363682	0.04	1
RPL23AP1	RPL23A	hsa-let-7a-3-5p	0	0.07	0.939338	0.07	1
RPL23AP1	RPL23A	hsa-mir-21-3p	0	-0.31	3.03e-11	0.04	1
RPL23AP1	RPL23A	hsa-let-7c	0	0.27	1	-0.06	0.123842
RPL23AP1	RPL23A	hsa-let-7f-2-5p	0	0.07	0.913474	0.02	1
RPL23AP1	RPL23A	hsa-let-7e-5p	0	-0.09	0.0248546	0.01	1
RPL23AP1	RPL23A	hsa-mir-203_+_1	0	-0.19	2.61e-05	0.02	1
RPL23AP1	RPL23A	hsa-let-7i-5p	0	0.15	0.999192	-0.15	9.36e-05
RPL23AP1	RPL23A	hsa-mir-203	0	-0.19	2.72e-05	-0.01	0.804186
RPL23AP1	RPL23A	hsa-let-7f-1-5p	0	0.07	0.92004	0.02	1
RPL23AP1	RPL23A	hsa-let-7a-2-5p	0	0.07	0.939701	0.07	1
RPL23AP1	RPL23A	hsa-let-7g-5p	0	0.05	0.843966	0.01	1
RPL23AP1	RPL23A	hsa-let-7b-5p	0	0.03	0.750153	0.06	1
RPL23AP1	RPL23A	hsa-let-7a-1-5p	0	0.07	0.938863	0.07	1
RP11-266L9.4	LCMT1	hsa-mir-26a-1-5p	0.68	-0.1	0.141084	-0.09	0.0275243
RP11-266L9.4	LCMT1	hsa-mir-30c-1-5p	0.68	0.17	0.972335	0.08	1
RP11-266L9.4	LCMT1	hsa-mir-200b-3p	0.68	0.23	0.99635	0.29	1
RP11-266L9.4	LCMT1	hsa-mir-182-5p	0.68	0.1	0.880665	0.32	1
RP11-266L9.4	LCMT1	hsa-mir-9-1-5p	0.68	-0.13	0.068525	-0.04	0.338391
RP11-266L9.4	LCMT1	hsa-mir-142-3p	0.68	0.02	0.574741	0.1	1
RP11-266L9.4	LCMT1	hsa-mir-30e-5p	0.68	0.13	0.936828	0.05	1
RP11-266L9.4	LCMT1	hsa-mir-141-3p	0.68	0.11	0.892838	0.29	1
RP11-266L9.4	LCMT1	hsa-mir-92a-1-3p	0.68	0.03	0.647097	-0.03	0.475225
RP11-266L9.4	LCMT1	hsa-mir-17-5p	0.68	-0.01	0.471021	0.03	1
RP11-266L9.4	LCMT1	hsa-mir-134	0.68	-0.06	0.263914	-0.09	0.0294633
RP11-266L9.4	LCMT1	hsa-mir-9-3-5p	0.68	-0.13	0.0696383	-0.04	0.32577
RP11-266L9.4	LCMT1	hsa-mir-92a-2-3p	0.68	0.04	0.691156	-0.03	0.510719
RP11-266L9.4	LCMT1	hsa-mir-181a-2-5p	0.68	-0.08	0.194307	0.03	1
RP11-266L9.4	LCMT1	hsa-mir-93-5p	0.68	-0.04	0.323655	0.12	1
RP11-266L9.4	LCMT1	hsa-mir-30e-5p_+_1	0.68	0.14	0.94535	0.02	1
RP11-266L9.4	LCMT1	hsa-mir-375	0.68	0.15	0.959762	0.23	1
RP11-266L9.4	LCMT1	hsa-mir-205-5p	0.68	-0.11	0.103464	-0.01	0.765615
RP11-266L9.4	LCMT1	hsa-mir-24-1-3p	0.68	-0.08	0.187892	-0.09	0.0222435
RP11-266L9.4	LCMT1	hsa-mir-30c-2-5p	0.68	0.17	0.971327	0.08	1
RP11-266L9.4	LCMT1	hsa-mir-24-2-3p	0.68	-0.08	0.18977	-0.09	0.0233731
RP11-266L9.4	LCMT1	hsa-mir-30d-5p	0.68	0.28	0.99926	0.17	1
RP11-266L9.4	LCMT1	hsa-mir-26a-2-5p	0.68	-0.1	0.13744	-0.09	0.0285397
RP11-266L9.4	LCMT1	hsa-mir-9-2-5p	0.68	-0.13	0.070125	-0.04	0.32577
RP11-266L9.4	LCMT1	hsa-mir-191-5p	0.68	0.09	0.852304	0.21	1
RP11-266L9.4	LCMT1	hsa-mir-181a-1-5p	0.68	-0.08	0.194351	0.03	1
RP11-266L9.4	LCMT1	hsa-mir-30b-5p	0.68	0.29	0.99962	0.14	1
RP11-266L9.4	LCMT1	hsa-mir-25-3p	0.68	-0.16	0.0381772	-0.01	0.736262
RP11-266L9.4	LCMT1	hsa-mir-200c-3p	0.68	0.16	0.962636	0.35	1
RP11-266L9.4	LCMT1	hsa-mir-532-5p	0.68	-0.07	0.205807	-0.02	0.61392
RP11-266L9.4	LCMT1	hsa-mir-145-5p	0.68	-0.22	0.00658901	-0.3	1.9e-16
RP11-266L9.4	LCMT1	hsa-mir-203_+_1	0.68	-0.13	0.0664375	0.14	1
RP11-266L9.4	LCMT1	hsa-mir-26b-5p	0.68	0	0.490296	-0.08	0.0479289
RP11-266L9.4	LCMT1	hsa-mir-30a-5p	0.68	0.16	0.968409	0.11	1
AF186192.5	ZNF3	hsa-mir-24-1-3p	0.07	0.05	0.79281	-0.23	1.01e-09
AF186192.5	ZNF3	hsa-mir-21-3p	0.07	0.19	0.998812	0.03	1
AF186192.5	ZNF3	hsa-mir-24-2-3p	0.07	0.05	0.79086	-0.23	1.07e-09
AF186192.5	ZNF3	hsa-mir-148b-3p	0.07	0.16	0.995142	0.09	1
AF186192.5	ZNF3	hsa-mir-127-3p	0.07	-0.16	0.00477157	-0.16	2.09e-05
AF186192.5	ZNF3	hsa-mir-103a-2-3p	0.07	0.15	0.992939	-0.02	0.667842
AF186192.5	ZNF3	hsa-mir-30a-3p_+_1	0.07	0.01	0.585947	0.06	1
AF186192.5	ZNF3	hsa-mir-148a-3p	0.07	-0.05	0.227621	0.09	1
AF186192.5	ZNF3	hsa-mir-320a	0.07	0	0.531796	0.01	1
AF186192.5	ZNF3	hsa-mir-374a-3p	0.07	0.03	0.674576	-0.04	0.304112
AF186192.5	ZNF3	hsa-mir-203	0.07	0.09	0.91657	0.12	1
AF186192.5	ZNF3	hsa-mir-30e-5p_+_1	0.07	0.15	0.990715	-0.02	0.676815
AF186192.5	ZNF3	hsa-mir-103a-1-3p	0.07	0.15	0.99295	-0.02	0.668291
RP4-740C4.5	SNRPN	hsa-mir-143-3p	0.08	-0.12	0.0176895	0.04	1
RP4-740C4.5	SNRPN	hsa-mir-155-5p	0.08	-0.07	0.109873	-0.17	1.3e-05
RP4-740C4.5	SNRPN	hsa-mir-134	0.08	-0.05	0.203447	0.01	1
RP4-740C4.5	SNRPN	hsa-mir-27b-3p	0.08	-0.12	0.0181543	-0.15	5.86e-05
RP4-740C4.5	SNRPN	hsa-mir-27a-3p	0.08	-0.05	0.200324	-0.24	3.04e-10
RP4-740C4.5	SNRPN	hsa-mir-101-2-3p	0.08	0.03	0.714703	0.17	1
RP4-740C4.5	SNRPN	hsa-mir-101-1-3p	0.08	0.03	0.719754	0.17	1
ZSCAN12P1	ZSCAN12	hsa-mir-30c-1-5p	0.05	-0.03	0.330503	0.03	1
ZSCAN12P1	ZSCAN12	hsa-mir-21-3p	0.05	0.1	0.91443	-0.25	3.59e-07
ZSCAN12P1	ZSCAN12	hsa-mir-200b-3p	0.05	0.01	0.575243	-0.06	0.294291
ZSCAN12P1	ZSCAN12	hsa-mir-141-3p	0.05	-0.07	0.181782	-0.06	0.307311
ZSCAN12P1	ZSCAN12	hsa-mir-30e-5p	0.05	0.03	0.67065	0.09	1
ZSCAN12P1	ZSCAN12	hsa-mir-143-3p	0.05	0.07	0.819978	0.17	1
ZSCAN12P1	ZSCAN12	hsa-mir-200a-5p	0.05	0	0.518318	-0.1	0.0550124
ZSCAN12P1	ZSCAN12	hsa-mir-92a-1-3p	0.05	0.11	0.917045	0.17	1
ZSCAN12P1	ZSCAN12	hsa-mir-17-5p	0.05	0.04	0.690677	-0.01	0.887592
ZSCAN12P1	ZSCAN12	hsa-mir-92a-2-3p	0.05	0.1	0.911275	0.17	1
ZSCAN12P1	ZSCAN12	hsa-mir-203	0.05	-0.18	0.0086557	0	0.942001
ZSCAN12P1	ZSCAN12	hsa-mir-181a-2-5p	0.05	-0.15	0.0245455	0.06	1
ZSCAN12P1	ZSCAN12	hsa-mir-93-5p	0.05	-0.01	0.44354	-0.12	0.0198483
ZSCAN12P1	ZSCAN12	hsa-mir-375	0.05	-0.02	0.374605	-0.05	0.327632
ZSCAN12P1	ZSCAN12	hsa-mir-205-5p	0.05	-0.17	0.0119734	0.2	1
ZSCAN12P1	ZSCAN12	hsa-mir-30c-2-5p	0.05	-0.03	0.325532	0.03	1
ZSCAN12P1	ZSCAN12	hsa-mir-24-1-3p	0.05	-0.04	0.288624	-0.04	0.448359
ZSCAN12P1	ZSCAN12	hsa-mir-24-2-3p	0.05	-0.04	0.296891	-0.04	0.454862
ZSCAN12P1	ZSCAN12	hsa-mir-30d-5p	0.05	0.06	0.773023	0.09	1
ZSCAN12P1	ZSCAN12	hsa-mir-181a-1-5p	0.05	-0.15	0.0245743	0.06	1
ZSCAN12P1	ZSCAN12	hsa-mir-30b-5p	0.05	0.09	0.888699	0.09	1
ZSCAN12P1	ZSCAN12	hsa-mir-25-3p	0.05	0.2	0.995888	0.05	1
ZSCAN12P1	ZSCAN12	hsa-mir-200c-3p	0.05	-0.03	0.36227	0.03	1
ZSCAN12P1	ZSCAN12	hsa-mir-320a	0.05	-0.05	0.258703	0.06	1
ZSCAN12P1	ZSCAN12	hsa-mir-532-5p	0.05	0.15	0.974153	0.04	1
ZSCAN12P1	ZSCAN12	hsa-mir-150-5p	0.05	0.08	0.843083	0.02	1
ZSCAN12P1	ZSCAN12	hsa-mir-203_+_1	0.05	-0.14	0.0323309	0.02	1
ZSCAN12P1	ZSCAN12	hsa-mir-30a-5p	0.05	-0.11	0.0680592	0.02	1
LA16c-360H6.2	ZNF75D	hsa-mir-23a-3p	0.33	-0.2	9.16e-09	-0.16	6.27e-05
LA16c-360H6.2	ZNF75D	hsa-mir-23b-3p	0.33	-0.01	0.395848	-0.02	0.631913
LA16c-360H6.2	ZNF75D	hsa-mir-141-5p	0.33	0.22	1	0.03	1
LA16c-360H6.2	ZNF75D	hsa-mir-181a-1-5p	0.33	-0.01	0.43381	0.02	1
LA16c-360H6.2	ZNF75D	hsa-mir-141-3p	0.33	0.06	0.960205	-0.08	0.0411096
LA16c-360H6.2	ZNF75D	hsa-mir-183-5p	0.33	0.1	0.997539	-0.09	0.0233267
LA16c-360H6.2	ZNF75D	hsa-mir-103a-2-3p	0.33	0.13	0.999786	-0.02	0.691754
LA16c-360H6.2	ZNF75D	hsa-mir-532-5p	0.33	-0.12	0.000332726	-0.03	0.456102
LA16c-360H6.2	ZNF75D	hsa-mir-150-5p	0.33	-0.04	0.150274	0.08	1
LA16c-360H6.2	ZNF75D	hsa-mir-181a-2-5p	0.33	-0.01	0.433785	0.02	1
LA16c-360H6.2	ZNF75D	hsa-mir-125a-5p	0.33	0.08	0.98749	0.24	1
LA16c-360H6.2	ZNF75D	hsa-mir-103a-1-3p	0.33	0.13	0.999791	-0.02	0.694037
LA16c-360H6.2	ZNF75D	hsa-mir-30e-5p_+_1	0.33	-0.08	0.0167068	-0.09	0.0198483
ATP5F1P5	ATP5F1	hsa-mir-199b-3p	0.21	-0.2	0.00288192	-0.13	0.00124005
ATP5F1P5	ATP5F1	hsa-mir-199a-1-3p	0.21	-0.2	0.00288334	-0.13	0.00124005
ATP5F1P5	ATP5F1	hsa-mir-199a-2-3p	0.21	-0.2	0.00270544	-0.13	0.00114057
RP11-453E17.3	HEATR2	hsa-mir-199b-3p	0.02	0	0.544596	0.01	1
RP11-453E17.3	HEATR2	hsa-mir-30e-3p	0.02	-0.02	0.306002	-0.17	4.94e-06
RP11-453E17.3	HEATR2	hsa-mir-24-1-3p	0.02	-0.05	0.107866	0.02	1
RP11-453E17.3	HEATR2	hsa-mir-30a-3p	0.02	0.09	0.989681	-0.16	3.83e-05
RP11-453E17.3	HEATR2	hsa-mir-21-3p	0.02	0	0.458212	0.35	1
RP11-453E17.3	HEATR2	hsa-mir-199a-1-3p	0.02	0	0.544579	0.01	1
RP11-453E17.3	HEATR2	hsa-mir-24-2-3p	0.02	-0.05	0.106506	0.02	1
RP11-453E17.3	HEATR2	hsa-mir-27b-3p	0.02	0	0.52521	-0.01	0.795401
RP11-453E17.3	HEATR2	hsa-mir-27a-3p	0.02	-0.06	0.0596894	0.16	1
RP11-453E17.3	HEATR2	hsa-mir-181a-1-5p	0.02	0.02	0.664222	-0.02	0.643651
RP11-453E17.3	HEATR2	hsa-mir-141-3p	0.02	0.07	0.960698	0.32	1
RP11-453E17.3	HEATR2	hsa-mir-30a-3p_+_1	0.02	0.09	0.98573	-0.12	0.00259141
RP11-453E17.3	HEATR2	hsa-mir-199a-2-3p	0.02	0	0.54205	0.01	1
RP11-453E17.3	HEATR2	hsa-mir-181a-2-5p	0.02	0.02	0.664392	-0.02	0.643651
ZNF204P	ZNF184	hsa-mir-320a	0.14	0.12	0.991476	0.02	1
ZNF204P	ZNF184	hsa-mir-28-3p	0.14	0.26	1	0.06	1
ZNF204P	ZNF184	hsa-mir-203	0.14	-0.15	0.00112543	0.19	1
ZNF204P	ZNF184	hsa-mir-182-5p	0.14	-0.34	2.36e-12	0.19	1
ZNF204P	ZNF184	hsa-mir-30e-5p_+_1	0.14	-0.15	0.00113538	0.1	1
ZNF204P	ZNF184	hsa-mir-205-5p	0.14	0.24	1	0.09	1
RP11-727A23.1	RPL32	hsa-mir-26a-1-5p	-0.06	0.05	0.902174	0.21	1
RP11-727A23.1	RPL32	hsa-mir-142-3p_+_1	-0.06	-0.12	0.000486162	-0.17	7.03e-06
RP11-727A23.1	RPL32	hsa-mir-141-5p	-0.06	0.18	1	0	0.924698
RP11-727A23.1	RPL32	hsa-mir-26a-2-5p	-0.06	0.05	0.89465	0.21	1
RP11-727A23.1	RPL32	hsa-mir-182-5p	-0.06	0.2	1	-0.16	3.77e-05
RP11-727A23.1	RPL32	hsa-mir-103a-2-3p	-0.06	0.07	0.967719	-0.16	3.77e-05
RP11-727A23.1	RPL32	hsa-mir-143-3p	-0.06	-0.1	0.00393849	0.18	1
RP11-727A23.1	RPL32	hsa-mir-17-5p	-0.06	-0.2	1.04e-08	0.03	1
RP11-727A23.1	RPL32	hsa-mir-145-5p	-0.06	-0.11	0.000796509	0.14	1
RP11-727A23.1	RPL32	hsa-mir-93-5p	-0.06	-0.12	0.000452592	-0.09	0.0292001
RP11-727A23.1	RPL32	hsa-mir-30e-5p_+_1	-0.06	-0.07	0.0338346	-0.16	3.25e-05
RP11-727A23.1	RPL32	hsa-mir-26b-5p	-0.06	0.03	0.806273	0.13	1
RP11-727A23.1	RPL32	hsa-mir-103a-1-3p	-0.06	0.07	0.968371	-0.16	3.94e-05
RP11-54C4.1	RPLP1	hsa-mir-320a	0.04	-0.09	0.0784373	-0.07	0.104218
AC004967.8	OR7E24	hsa-mir-23a-3p		0.15	0.99998
AC004967.8	OR7E24	hsa-mir-26a-1-5p		-0.13	8.45e-05
AC004967.8	OR7E24	hsa-mir-23b-3p		0.01	0.584619
AC004967.8	OR7E24	hsa-mir-22-3p_+_1		-0.05	0.0881062
AC004967.8	OR7E24	hsa-mir-26a-2-5p		-0.13	0.000102179
AC004967.8	OR7E24	hsa-mir-25-3p		0.42	1
AC004967.8	OR7E24	hsa-mir-92a-1-3p		0.18	1
AC004967.8	OR7E24	hsa-mir-92a-2-3p		0.16	0.999998
AC004967.8	OR7E24	hsa-mir-26b-5p		-0.15	1.77e-05
CTD-2331H12.5	ZNF860	hsa-mir-24-1-3p	0.08	-0.12	0.0024964	-0.2	0.000195329
CTD-2331H12.5	ZNF860	hsa-mir-24-2-3p	0.08	-0.12	0.0024135	-0.2	0.000176752
RP11-835E18.4	TACC3	hsa-mir-22-3p	-0.24	0.05	0.834096	-0.15	0.000199461
RP11-835E18.4	TACC3	hsa-let-7a-3-5p	-0.24	0.15	0.99945	-0.27	1.78e-12
RP11-835E18.4	TACC3	hsa-mir-182-5p	-0.24	-0.37	2.2e-16	0.21	1
RP11-835E18.4	TACC3	hsa-let-7c	-0.24	0.26	1	-0.39	6.03e-26
RP11-835E18.4	TACC3	hsa-mir-143-3p	-0.24	0.33	1	-0.32	6.58e-18
RP11-835E18.4	TACC3	hsa-mir-199a-2-5p	-0.24	-0.11	0.0117827	-0.24	2.89e-10
RP11-835E18.4	TACC3	hsa-mir-92a-1-3p	-0.24	0.18	0.999935	0.18	1
RP11-835E18.4	TACC3	hsa-mir-92a-2-3p	-0.24	0.19	0.999964	0.17	1
RP11-835E18.4	TACC3	hsa-let-7i-5p	-0.24	0.01	0.584045	0.1	1
RP11-835E18.4	TACC3	hsa-let-7b-5p	-0.24	0.08	0.956958	-0.24	1.79e-10
RP11-835E18.4	TACC3	hsa-let-7a-1-5p	-0.24	0.15	0.999432	-0.27	1.83e-12
RP11-835E18.4	TACC3	hsa-mir-199a-1-5p	-0.24	-0.11	0.0116896	-0.24	2.89e-10
RP11-835E18.4	TACC3	hsa-mir-22-3p_+_1	-0.24	0.02	0.660535	-0.07	0.0864507
RP11-835E18.4	TACC3	hsa-mir-141-5p	-0.24	-0.31	2.22e-11	0.28	1
RP11-835E18.4	TACC3	hsa-mir-25-3p	-0.24	0.1	0.985512	0.34	1
RP11-835E18.4	TACC3	hsa-let-7f-2-5p	-0.24	0.08	0.947224	-0.11	0.00506933
RP11-835E18.4	TACC3	hsa-mir-145-5p	-0.24	0.27	1	-0.28	1.02e-13
RP11-835E18.4	TACC3	hsa-let-7e-5p	-0.24	-0.05	0.169366	0.02	1
RP11-835E18.4	TACC3	hsa-mir-150-5p	-0.24	0.03	0.766006	0.12	1
RP11-835E18.4	TACC3	hsa-let-7f-1-5p	-0.24	0.08	0.9546	-0.12	0.00358919
RP11-835E18.4	TACC3	hsa-let-7a-2-5p	-0.24	0.15	0.999447	-0.27	1.79e-12
RP11-835E18.4	TACC3	hsa-let-7g-5p	-0.24	-0.05	0.133884	0.18	1
AC093162.5	RETSAT	hsa-mir-127-3p	-0.09	0.01	0.569319	0.22	1
RP11-798K23.5	PTS	hsa-mir-30e-3p	0.09	0.17	0.998032	-0.08	0.0429275
RP11-798K23.5	PTS	hsa-mir-22-3p	0.09	-0.12	0.020803	-0.07	0.106211
RP11-798K23.5	PTS	hsa-let-7a-3-5p	0.09	-0.05	0.173203	-0.15	0.000113185
RP11-798K23.5	PTS	hsa-mir-30c-1-5p	0.09	0	0.508144	-0.04	0.36669
RP11-798K23.5	PTS	hsa-mir-200b-3p	0.09	-0.01	0.416849	0.22	1
RP11-798K23.5	PTS	hsa-let-7c	0.09	0.13	0.986907	-0.26	1.4e-12
RP11-798K23.5	PTS	hsa-mir-183-5p	0.09	-0.12	0.0172275	0.25	1
RP11-798K23.5	PTS	hsa-mir-141-3p	0.09	-0.05	0.196879	0.24	1
RP11-798K23.5	PTS	hsa-mir-30e-5p	0.09	0.04	0.743592	0.09	1
RP11-798K23.5	PTS	hsa-mir-148a-3p	0.09	0.02	0.651545	0.1	1
RP11-798K23.5	PTS	hsa-mir-134	0.09	-0.02	0.338127	-0.13	0.00124909
RP11-798K23.5	PTS	hsa-let-7i-5p	0.09	0.06	0.867512	-0.05	0.231362
RP11-798K23.5	PTS	hsa-mir-375	0.09	-0.08	0.087876	0	0.967494
RP11-798K23.5	PTS	hsa-let-7b-5p	0.09	-0.08	0.0751661	-0.14	0.000323732
RP11-798K23.5	PTS	hsa-let-7a-1-5p	0.09	-0.06	0.1712	-0.15	0.000113522
RP11-798K23.5	PTS	hsa-mir-30c-2-5p	0.09	0	0.503627	-0.04	0.376591
RP11-798K23.5	PTS	hsa-mir-30a-3p	0.09	-0.03	0.3262	-0.15	0.000165545
RP11-798K23.5	PTS	hsa-mir-146b-5p	0.09	0.12	0.978162	0.11	1
RP11-798K23.5	PTS	hsa-mir-148b-3p	0.09	-0.13	0.0101763	0.1	1
RP11-798K23.5	PTS	hsa-mir-30d-5p	0.09	-0.05	0.20569	0.02	1
RP11-798K23.5	PTS	hsa-mir-30b-5p	0.09	0.04	0.72882	0.04	1
RP11-798K23.5	PTS	hsa-mir-30a-3p_+_1	0.09	-0.04	0.227697	-0.1	0.010819
RP11-798K23.5	PTS	hsa-mir-200c-3p	0.09	-0.01	0.461078	0.26	1
RP11-798K23.5	PTS	hsa-mir-320a	0.09	0.06	0.841345	-0.03	0.525815
RP11-798K23.5	PTS	hsa-let-7f-2-5p	0.09	-0.01	0.455182	-0.03	0.448359
RP11-798K23.5	PTS	hsa-let-7e-5p	0.09	-0.07	0.117733	-0.04	0.387181
RP11-798K23.5	PTS	hsa-let-7f-1-5p	0.09	-0.01	0.449825	-0.04	0.37557
RP11-798K23.5	PTS	hsa-let-7a-2-5p	0.09	-0.05	0.173554	-0.15	0.000108366
RP11-798K23.5	PTS	hsa-let-7g-5p	0.09	0	0.517742	0.06	1
RP11-798K23.5	PTS	hsa-mir-30a-5p	0.09	-0.11	0.0292358	-0.11	0.00659182
RP11-1094M14.8	TAF5L	hsa-mir-30e-3p	0.11	0.28	0.998607	-0.01	0.751829
RP11-1094M14.8	TAF5L	hsa-mir-30a-3p	0.11	-0.01	0.450465	-0.09	0.0185909
RP11-1094M14.8	TAF5L	hsa-mir-199a-1-5p	0.11	-0.12	0.111293	-0.02	0.615055
RP11-1094M14.8	TAF5L	hsa-mir-141-5p	0.11	-0.16	0.0497536	0.19	1
RP11-1094M14.8	TAF5L	hsa-mir-101-1-3p_-_1	0.11	0.31	0.99958	-0.07	0.0926002
RP11-1094M14.8	TAF5L	hsa-mir-141-3p	0.11	-0.06	0.25892	0.23	1
RP11-1094M14.8	TAF5L	hsa-mir-183-5p	0.11	-0.07	0.227933	0.23	1
RP11-1094M14.8	TAF5L	hsa-mir-30a-3p_+_1	0.11	0.01	0.543966	-0.09	0.0278854
RP11-1094M14.8	TAF5L	hsa-mir-199a-2-5p	0.11	-0.12	0.111552	-0.02	0.61392
RP11-1094M14.8	TAF5L	hsa-mir-320a	0.11	0.06	0.737379	0.05	1
RP11-1094M14.8	TAF5L	hsa-mir-101-2-3p_-_1	0.11	0.31	0.999583	-0.07	0.0922864
RP11-1094M14.8	TAF5L	hsa-mir-203_+_1	0.11	0.04	0.645413	0.19	1
RP11-1094M14.8	TAF5L	hsa-mir-203	0.11	0.03	0.615105	0.21	1
DSTNP1	DSTN	hsa-mir-101-2-3p	-0.11	0.05	0.814981	-0.02	0.599913
DSTNP1	DSTN	hsa-mir-101-1-3p	-0.11	0.05	0.814346	-0.02	0.605735
RASSF10	RASSF9	hsa-mir-30e-3p	-0.25	-0.1	0.0455501	0.16	1
RASSF10	RASSF9	hsa-mir-22-3p	-0.25	-0.26	3.06e-06	0.05	1
RASSF10	RASSF9	hsa-mir-23b-3p	-0.25	-0.14	0.0106805	0	0.976922
RASSF10	RASSF9	hsa-mir-101-1-3p_-_1	-0.25	0.09	0.938044	-0.17	0.0444428
RASSF10	RASSF9	hsa-mir-9-1-5p	-0.25	-0.12	0.0226245	-0.03	0.716638
RASSF10	RASSF9	hsa-mir-141-3p	-0.25	0.14	0.991888	-0.15	0.0677906
RASSF10	RASSF9	hsa-mir-142-3p	-0.25	-0.08	0.10097	-0.17	0.047795
RASSF10	RASSF9	hsa-mir-143-3p	-0.25	-0.16	0.00372928	0.13	1
RASSF10	RASSF9	hsa-mir-155-5p	-0.25	-0.13	0.015017	-0.09	0.293065
RASSF10	RASSF9	hsa-mir-9-3-5p	-0.25	-0.12	0.0221077	-0.03	0.718384
RASSF10	RASSF9	hsa-mir-203	-0.25	0.08	0.909103	-0.24	0.00304302
RASSF10	RASSF9	hsa-mir-30e-5p_+_1	-0.25	-0.02	0.371126	0.01	1
RASSF10	RASSF9	hsa-mir-103a-1-3p	-0.25	0	0.504819	0.01	1
RASSF10	RASSF9	hsa-mir-101-1-3p	-0.25	0.08	0.907113	-0.09	0.293065
RASSF10	RASSF9	hsa-mir-23a-3p	-0.25	-0.14	0.0109289	0.08	1
RASSF10	RASSF9	hsa-mir-24-1-3p	-0.25	-0.27	1.28e-06	0.18	1
RASSF10	RASSF9	hsa-mir-30a-3p	-0.25	0.13	0.985481	0.03	1
RASSF10	RASSF9	hsa-mir-24-2-3p	-0.25	-0.27	1.16e-06	0.18	1
RASSF10	RASSF9	hsa-mir-27b-3p	-0.25	-0.19	0.000819712	-0.02	0.827538
RASSF10	RASSF9	hsa-mir-27a-3p	-0.25	-0.13	0.0131559	-0.02	0.809143
RASSF10	RASSF9	hsa-mir-9-2-5p	-0.25	-0.12	0.0220449	-0.03	0.718384
RASSF10	RASSF9	hsa-mir-103a-2-3p	-0.25	0	0.504612	0.01	1
RASSF10	RASSF9	hsa-mir-30a-3p_+_1	-0.25	0.13	0.988024	-0.01	0.908282
RASSF10	RASSF9	hsa-mir-101-2-3p_-_1	-0.25	0.09	0.938144	-0.17	0.0448837
RASSF10	RASSF9	hsa-mir-374a-3p	-0.25	-0.09	0.0659091	-0.09	0.338391
RASSF10	RASSF9	hsa-mir-203_+_1	-0.25	0.09	0.931973	-0.26	0.00140736
RASSF10	RASSF9	hsa-mir-101-2-3p	-0.25	0.08	0.908516	-0.09	0.311522
MRPS31P4	MRPS31	hsa-mir-30e-3p	0.4	0.2	1	0.19	1
MRPS31P4	MRPS31	hsa-mir-30a-3p_+_1	0.4	0.1	0.993548	0.13	1
MRPS31P4	MRPS31	hsa-mir-200c-3p	0.4	0.01	0.548949	-0.12	0.00210602
MRPS31P4	MRPS31	hsa-mir-30a-3p	0.4	0.13	0.999339	0.14	1
MRPS31P4	MRPS31	hsa-mir-200b-3p	0.4	0	0.487009	-0.05	0.211676
MRPS31P4	MRPS31	hsa-mir-203	0.4	-0.05	0.128952	0.01	1
FCF1P2	FCF1	hsa-mir-30e-5p_+_1	0.15	-0.12	0.000404742	-0.05	0.277855
AC005013.1	CPN2	hsa-mir-30c-2-5p		-0.1	0.0034365
AC005013.1	CPN2	hsa-mir-10a-5p		0.09	0.990657
AC005013.1	CPN2	hsa-mir-30c-1-5p		-0.1	0.00327035
AC005013.1	CPN2	hsa-mir-30d-5p		-0.09	0.00572143
AC005013.1	CPN2	hsa-mir-30e-5p		-0.03	0.201206
AC005013.1	CPN2	hsa-mir-30b-5p		-0.07	0.0204703
AC005013.1	CPN2	hsa-mir-150-5p		-0.11	0.00137638
AC005013.1	CPN2	hsa-mir-10b-5p		-0.03	0.217845
AC005013.1	CPN2	hsa-mir-30e-5p_+_1		-0.04	0.130727
AC005013.1	CPN2	hsa-mir-30a-5p		-0.11	0.00105065
EIF3EP1	EIF3E	hsa-mir-30e-3p	0.31	0.32	1	0.11	1
EIF3EP1	EIF3E	hsa-mir-30a-3p_+_1	0.31	0.01	0.568467	-0.01	0.752458
EIF3EP1	EIF3E	hsa-mir-30a-3p	0.31	0.04	0.70565	-0.04	0.400267
RP11-62J1.3	AURKA	hsa-mir-199b-3p	0.13	-0.12	0.000449656	-0.02	0.701339
RP11-62J1.3	AURKA	hsa-mir-26a-1-5p	0.13	0	0.53741	-0.07	0.121076
RP11-62J1.3	AURKA	hsa-mir-24-1-3p	0.13	0.02	0.658944	0.23	1
RP11-62J1.3	AURKA	hsa-mir-199a-1-3p	0.13	-0.12	0.000449278	-0.02	0.701339
RP11-62J1.3	AURKA	hsa-mir-24-2-3p	0.13	0.01	0.65254	0.23	1
RP11-62J1.3	AURKA	hsa-mir-26a-2-5p	0.13	0	0.518913	-0.07	0.126081
RP11-62J1.3	AURKA	hsa-mir-182-5p	0.13	0	0.529501	-0.07	0.114632
RP11-62J1.3	AURKA	hsa-mir-183-5p	0.13	-0.02	0.265142	0.16	1
RP11-62J1.3	AURKA	hsa-mir-25-3p	0.13	0.22	1	0.39	1
RP11-62J1.3	AURKA	hsa-mir-92a-1-3p	0.13	0.25	1	0.28	1
RP11-62J1.3	AURKA	hsa-mir-199a-2-3p	0.13	-0.12	0.000466728	-0.02	0.691754
RP11-62J1.3	AURKA	hsa-mir-203_+_1	0.13	-0.04	0.169092	0.15	1
RP11-62J1.3	AURKA	hsa-mir-92a-2-3p	0.13	0.25	1	0.28	1
RP11-62J1.3	AURKA	hsa-mir-203	0.13	-0.05	0.099215	0.16	1
RP11-62J1.3	AURKA	hsa-mir-26b-5p	0.13	-0.04	0.169902	-0.09	0.0459374
MTMR9LP	MTMR9	hsa-mir-24-1-3p	-0.01	0.07	0.93859	-0.07	0.103619
MTMR9LP	MTMR9	hsa-mir-24-2-3p	-0.01	0.07	0.939774	-0.07	0.0988172
RP11-433A19.1	GRAMD4	hsa-mir-10a-5p	-0.01	0.12	0.928481	-0.02	0.632649
RP11-433A19.1	GRAMD4	hsa-mir-101-1-3p_-_1	-0.01	-0.03	0.346682	-0.04	0.327471
RP11-433A19.1	GRAMD4	hsa-mir-10a-5p_+_1	-0.01	0.11	0.920945	-0.03	0.465067
RP11-433A19.1	GRAMD4	hsa-mir-9-1-5p	-0.01	-0.17	0.0165646	0.13	1
RP11-433A19.1	GRAMD4	hsa-mir-92a-1-3p	-0.01	-0.06	0.21925	-0.01	0.847012
RP11-433A19.1	GRAMD4	hsa-mir-134	-0.01	-0.21	0.00404631	-0.09	0.0188026
RP11-433A19.1	GRAMD4	hsa-mir-9-3-5p	-0.01	-0.17	0.0176519	0.13	1
RP11-433A19.1	GRAMD4	hsa-mir-10b-5p	-0.01	-0.03	0.373297	-0.12	0.00223006
RP11-433A19.1	GRAMD4	hsa-mir-92a-2-3p	-0.01	-0.06	0.224591	-0.01	0.791887
RP11-433A19.1	GRAMD4	hsa-mir-30e-5p_+_1	-0.01	-0.05	0.250971	0.04	1
RP11-433A19.1	GRAMD4	hsa-mir-101-1-3p	-0.01	-0.02	0.383928	-0.02	0.713952
RP11-433A19.1	GRAMD4	hsa-mir-24-1-3p	-0.01	-0.12	0.0643197	-0.17	5.23e-06
RP11-433A19.1	GRAMD4	hsa-mir-10b-5p_+_1	-0.01	-0.02	0.422184	-0.12	0.0017658
RP11-433A19.1	GRAMD4	hsa-mir-22-3p_+_1	-0.01	0.02	0.584019	-0.07	0.0902068
RP11-433A19.1	GRAMD4	hsa-mir-24-2-3p	-0.01	-0.12	0.062292	-0.17	4.91e-06
RP11-433A19.1	GRAMD4	hsa-mir-9-2-5p	-0.01	-0.17	0.0175683	0.13	1
RP11-433A19.1	GRAMD4	hsa-mir-25-3p	-0.01	-0.1	0.104278	0.06	1
RP11-433A19.1	GRAMD4	hsa-mir-101-2-3p_-_1	-0.01	-0.03	0.348725	-0.04	0.327471
RP11-433A19.1	GRAMD4	hsa-mir-101-2-3p	-0.01	-0.02	0.382648	-0.02	0.701339
RP11-611O2.3	RSL24D1	hsa-mir-199b-3p	0.06	-0.06	0.0522016	-0.04	0.333707
RP11-611O2.3	RSL24D1	hsa-mir-30e-3p	0.06	-0.16	3.7e-06	0.05	1
RP11-611O2.3	RSL24D1	hsa-mir-30c-1-5p	0.06	0.04	0.851191	-0.04	0.364707
RP11-611O2.3	RSL24D1	hsa-mir-200b-3p	0.06	0.11	0.99936	-0.03	0.429554
RP11-611O2.3	RSL24D1	hsa-mir-199a-1-3p	0.06	-0.06	0.0522099	-0.04	0.333707
RP11-611O2.3	RSL24D1	hsa-mir-101-1-3p_-_1	0.06	0.08	0.986657	0.02	1
RP11-611O2.3	RSL24D1	hsa-mir-141-3p	0.06	0.1	0.997784	-0.13	0.00111928
RP11-611O2.3	RSL24D1	hsa-mir-142-3p	0.06	-0.04	0.133802	-0.23	6.11e-10
RP11-611O2.3	RSL24D1	hsa-mir-30e-5p	0.06	-0.07	0.0309291	-0.11	0.00564612
RP11-611O2.3	RSL24D1	hsa-mir-143-3p	0.06	-0.11	0.00059734	0.16	1
RP11-611O2.3	RSL24D1	hsa-mir-199a-2-3p	0.06	-0.06	0.0524153	-0.04	0.341694
RP11-611O2.3	RSL24D1	hsa-mir-30c-2-5p	0.06	0.04	0.850558	-0.04	0.349896
RP11-611O2.3	RSL24D1	hsa-mir-30a-3p	0.06	0.07	0.981979	0.17	1
RP11-611O2.3	RSL24D1	hsa-mir-22-3p_+_1	0.06	0.01	0.568137	-0.07	0.11449
RP11-611O2.3	RSL24D1	hsa-mir-30d-5p	0.06	0.03	0.783578	-0.06	0.168168
RP11-611O2.3	RSL24D1	hsa-mir-141-5p	0.06	0.17	0.999999	-0.05	0.21468
RP11-611O2.3	RSL24D1	hsa-mir-30b-5p	0.06	-0.04	0.114343	-0.04	0.306817
RP11-611O2.3	RSL24D1	hsa-mir-30a-3p_+_1	0.06	0.08	0.988881	0.15	1
RP11-611O2.3	RSL24D1	hsa-mir-200c-3p	0.06	0.18	1	-0.04	0.312612
RP11-611O2.3	RSL24D1	hsa-mir-101-2-3p_-_1	0.06	0.08	0.986739	0.02	1
RP11-611O2.3	RSL24D1	hsa-mir-30a-5p	0.06	0.11	0.999154	0.13	1
LRRC37A16P	LRRC37A3	hsa-mir-26a-1-5p	0.09	0.03	0.773366	0.01	1
LRRC37A16P	LRRC37A3	hsa-mir-30e-3p	0.09	-0.01	0.412822	-0.11	0.0578461
LRRC37A16P	LRRC37A3	hsa-mir-30a-3p_+_1	0.09	-0.02	0.331164	0	0.998963
LRRC37A16P	LRRC37A3	hsa-mir-30a-3p	0.09	0.02	0.692765	-0.01	0.807456
LRRC37A16P	LRRC37A3	hsa-mir-26a-2-5p	0.09	0.02	0.753008	0.01	1
LRRC37A16P	LRRC37A3	hsa-mir-151a-3p	0.09	-0.08	0.0143436	0.04	1
LRRC37A16P	LRRC37A3	hsa-mir-125a-5p	0.09	0.14	0.99997	0.05	1
LRRC37A16P	LRRC37A3	hsa-mir-26b-5p	0.09	-0.01	0.4303	0.1	1
RP11-486B10.4	KIAA1429	hsa-mir-30e-3p	0.18	-0.02	0.398289	-0.15	0.000171601
RP11-486B10.4	KIAA1429	hsa-mir-10a-5p	0.18	-0.11	0.0591033	0.01	1
RP11-486B10.4	KIAA1429	hsa-let-7a-3-5p	0.18	-0.04	0.27927	0.01	1
RP11-486B10.4	KIAA1429	hsa-mir-200b-3p	0.18	0.12	0.957424	0.08	1
RP11-486B10.4	KIAA1429	hsa-mir-182-5p	0.18	0.01	0.564489	0.08	1
RP11-486B10.4	KIAA1429	hsa-let-7c	0.18	-0.09	0.102786	-0.17	9.35e-06
RP11-486B10.4	KIAA1429	hsa-mir-143-3p	0.18	-0.08	0.128537	-0.06	0.138069
RP11-486B10.4	KIAA1429	hsa-let-7i-5p	0.18	0	0.527142	-0.03	0.480772
RP11-486B10.4	KIAA1429	hsa-mir-10b-5p	0.18	-0.1	0.0731616	-0.04	0.356264
RP11-486B10.4	KIAA1429	hsa-mir-203	0.18	0.15	0.98436	0.01	1
RP11-486B10.4	KIAA1429	hsa-mir-181a-2-5p	0.18	-0.01	0.471255	0.06	1
RP11-486B10.4	KIAA1429	hsa-mir-30e-5p_+_1	0.18	0.12	0.960684	-0.03	0.449451
RP11-486B10.4	KIAA1429	hsa-mir-103a-1-3p	0.18	0	0.507196	0.23	1
RP11-486B10.4	KIAA1429	hsa-mir-205-5p	0.18	-0.04	0.296366	-0.16	1.69e-05
RP11-486B10.4	KIAA1429	hsa-let-7b-5p	0.18	-0.06	0.211279	-0.06	0.15652
RP11-486B10.4	KIAA1429	hsa-let-7a-1-5p	0.18	-0.04	0.281824	0.01	1
RP11-486B10.4	KIAA1429	hsa-mir-30a-3p	0.18	-0.07	0.155096	-0.05	0.250372
RP11-486B10.4	KIAA1429	hsa-mir-181a-1-5p	0.18	-0.01	0.470536	0.06	1
RP11-486B10.4	KIAA1429	hsa-mir-103a-2-3p	0.18	0	0.507024	0.23	1
RP11-486B10.4	KIAA1429	hsa-mir-200c-3p	0.18	0.13	0.96602	0.16	1
RP11-486B10.4	KIAA1429	hsa-mir-320a	0.18	-0.09	0.105272	-0.01	0.720738
RP11-486B10.4	KIAA1429	hsa-let-7f-2-5p	0.18	-0.04	0.275693	0.01	1
RP11-486B10.4	KIAA1429	hsa-let-7e-5p	0.18	-0.05	0.249959	0.22	1
RP11-486B10.4	KIAA1429	hsa-mir-203_+_1	0.18	0.17	0.993169	0.03	1
RP11-486B10.4	KIAA1429	hsa-let-7f-1-5p	0.18	-0.05	0.261259	0.01	1
RP11-486B10.4	KIAA1429	hsa-let-7a-2-5p	0.18	-0.04	0.279683	0.01	1
RP11-486B10.4	KIAA1429	hsa-let-7g-5p	0.18	0.03	0.643538	-0.01	0.841937
PLEKHA8P1	PLEKHA8	hsa-mir-17-5p	0	0.24	0.999998	0.1	1
PLEKHA8P1	PLEKHA8	hsa-mir-93-5p	0	0.14	0.996494	0.13	1
AC068134.10	NRBF2	hsa-mir-30c-2-5p	0.09	0.04	0.72676	-0.15	5.78e-05
AC068134.10	NRBF2	hsa-mir-30c-1-5p	0.09	0.04	0.732269	-0.15	6.38e-05
AC068134.10	NRBF2	hsa-mir-200b-3p	0.09	0.01	0.554355	-0.23	1.59e-09
AC068134.10	NRBF2	hsa-mir-30d-5p	0.09	-0.08	0.124891	-0.2	5.89e-08
AC068134.10	NRBF2	hsa-mir-27b-3p	0.09	-0.03	0.333235	0.12	1
AC068134.10	NRBF2	hsa-mir-27a-3p	0.09	0.04	0.714017	0.21	1
AC068134.10	NRBF2	hsa-mir-30e-5p	0.09	0.06	0.808631	0.05	1
AC068134.10	NRBF2	hsa-mir-30b-5p	0.09	-0.05	0.223716	-0.17	8.94e-06
AC068134.10	NRBF2	hsa-mir-200c-3p	0.09	0.07	0.838078	-0.17	6.65e-06
AC068134.10	NRBF2	hsa-mir-30a-5p	0.09	0.01	0.565825	-0.24	2.81e-10
RP11-561N12.7	BNIP3	hsa-mir-200b-3p	0.09	0.06	0.85162	-0.06	0.153589
RP11-561N12.7	BNIP3	hsa-mir-199a-1-3p	0.09	-0.07	0.114582	-0.06	0.14168
RP11-561N12.7	BNIP3	hsa-mir-21-5p	0.09	0.08	0.914271	-0.12	0.00141289
RP11-561N12.7	BNIP3	hsa-mir-182-5p	0.09	0.04	0.742862	-0.03	0.523289
RP11-561N12.7	BNIP3	hsa-mir-148a-3p	0.09	-0.02	0.367117	-0.03	0.565091
RP11-561N12.7	BNIP3	hsa-mir-17-5p	0.09	0.17	0.998879	0.06	1
RP11-561N12.7	BNIP3	hsa-mir-29c-3p	0.09	-0.16	0.00203796	-0.1	0.00896544
RP11-561N12.7	BNIP3	hsa-mir-199a-2-3p	0.09	-0.07	0.111754	-0.06	0.142372
RP11-561N12.7	BNIP3	hsa-mir-203	0.09	0.14	0.99151	0.01	1
RP11-561N12.7	BNIP3	hsa-mir-93-5p	0.09	0.15	0.994662	0.08	1
RP11-561N12.7	BNIP3	hsa-mir-103a-1-3p	0.09	-0.03	0.312195	-0.01	0.809176
RP11-561N12.7	BNIP3	hsa-mir-205-5p	0.09	-0.11	0.0246538	-0.07	0.0761634
RP11-561N12.7	BNIP3	hsa-mir-29a-3p	0.09	-0.14	0.00608522	-0.05	0.24793
RP11-561N12.7	BNIP3	hsa-mir-24-1-3p	0.09	0	0.526014	0.05	1
RP11-561N12.7	BNIP3	hsa-mir-142-3p_+_1	0.09	0.05	0.820711	-0.13	0.000544325
RP11-561N12.7	BNIP3	hsa-mir-27b-3p	0.09	-0.1	0.0451753	0.07	1
RP11-561N12.7	BNIP3	hsa-mir-191-5p	0.09	0.11	0.975006	-0.01	0.818329
RP11-561N12.7	BNIP3	hsa-mir-103a-2-3p	0.09	-0.03	0.312658	-0.01	0.809143
RP11-561N12.7	BNIP3	hsa-mir-320a	0.09	-0.02	0.342827	-0.03	0.470863
RP11-561N12.7	BNIP3	hsa-mir-145-5p	0.09	-0.09	0.0534105	-0.02	0.6734
RP11-561N12.7	BNIP3	hsa-mir-101-2-3p	0.09	-0.24	1.49e-05	-0.12	0.00314583
RP11-561N12.7	BNIP3	hsa-mir-199b-3p	0.09	-0.07	0.114553	-0.06	0.14168
RP11-561N12.7	BNIP3	hsa-mir-21-3p	0.09	0.11	0.977431	-0.08	0.0480649
RP11-561N12.7	BNIP3	hsa-mir-101-1-3p_-_1	0.09	-0.2	0.00025568	-0.08	0.0575759
RP11-561N12.7	BNIP3	hsa-mir-141-3p	0.09	0.07	0.898858	-0.03	0.463161
RP11-561N12.7	BNIP3	hsa-mir-143-3p	0.09	-0.16	0.00271873	0.05	1
RP11-561N12.7	BNIP3	hsa-mir-101-1-3p	0.09	-0.24	1.59e-05	-0.12	0.00334637
RP11-561N12.7	BNIP3	hsa-mir-24-2-3p	0.09	0	0.530701	0.05	1
RP11-561N12.7	BNIP3	hsa-mir-148b-3p	0.09	-0.06	0.148145	-0.01	0.860055
RP11-561N12.7	BNIP3	hsa-mir-27a-3p	0.09	0.02	0.613021	0.05	1
RP11-561N12.7	BNIP3	hsa-mir-200c-3p	0.09	0.11	0.967091	-0.08	0.0399813
RP11-561N12.7	BNIP3	hsa-mir-101-2-3p_-_1	0.09	-0.2	0.000250856	-0.08	0.0573924
RP11-561N12.7	BNIP3	hsa-mir-374a-3p	0.09	0.01	0.593805	-0.05	0.281959
RP11-561N12.7	BNIP3	hsa-mir-150-5p	0.09	-0.02	0.339226	-0.15	5.86e-05
RPL32P29	RPL32	hsa-mir-26a-1-5p	0.47	0.19	1	0.21	1
RPL32P29	RPL32	hsa-mir-142-3p_+_1	0.47	-0.18	1.33e-07	-0.17	7.03e-06
RPL32P29	RPL32	hsa-mir-141-5p	0.47	-0.03	0.235371	0	0.924698
RPL32P29	RPL32	hsa-mir-26a-2-5p	0.47	0.19	1	0.21	1
RPL32P29	RPL32	hsa-mir-182-5p	0.47	-0.03	0.231469	-0.16	3.77e-05
RPL32P29	RPL32	hsa-mir-103a-2-3p	0.47	-0.09	0.0053236	-0.16	3.77e-05
RPL32P29	RPL32	hsa-mir-143-3p	0.47	0.08	0.985694	0.18	1
RPL32P29	RPL32	hsa-mir-17-5p	0.47	-0.23	1.9e-11	0.03	1
RPL32P29	RPL32	hsa-mir-145-5p	0.47	0.12	0.99949	0.14	1
RPL32P29	RPL32	hsa-mir-93-5p	0.47	-0.26	1.71e-14	-0.09	0.0292001
RPL32P29	RPL32	hsa-mir-30e-5p_+_1	0.47	-0.13	9.12e-05	-0.16	3.25e-05
RPL32P29	RPL32	hsa-mir-26b-5p	0.47	0.17	1	0.13	1
RPL32P29	RPL32	hsa-mir-103a-1-3p	0.47	-0.09	0.00534666	-0.16	3.94e-05
PDIA3P	PDIA3	hsa-mir-199b-3p	0.14	0	0.543811	-0.04	0.316829
PDIA3P	PDIA3	hsa-mir-10b-5p_+_1	0.14	-0.17	4.13e-06	-0.31	2.48e-17
PDIA3P	PDIA3	hsa-mir-10a-5p	0.14	-0.03	0.218309	-0.11	0.00611846
PDIA3P	PDIA3	hsa-mir-199a-1-3p	0.14	0	0.543888	-0.04	0.316829
PDIA3P	PDIA3	hsa-mir-199a-2-3p	0.14	0	0.530094	-0.05	0.278667
PDIA3P	PDIA3	hsa-mir-10b-5p	0.14	-0.19	6.22e-07	-0.34	1.45e-20
PDIA3P	PDIA3	hsa-mir-10a-5p_+_1	0.14	-0.03	0.241019	-0.1	0.00992174
CTD-2124B8.2	CBX5	hsa-mir-10a-5p	-0.14	-0.17	2.5e-06	0.01	1
CTD-2124B8.2	CBX5	hsa-mir-23b-3p	-0.14	-0.04	0.12011	0.09	1
CTD-2124B8.2	CBX5	hsa-mir-200b-3p	-0.14	0.21	1	0.13	1
CTD-2124B8.2	CBX5	hsa-mir-21-5p	-0.14	0.11	0.997965	0.04	1
CTD-2124B8.2	CBX5	hsa-mir-182-5p	-0.14	0.18	0.999999	0.09	1
CTD-2124B8.2	CBX5	hsa-mir-10a-5p_+_1	-0.14	-0.18	8.55e-07	-0.02	0.565091
CTD-2124B8.2	CBX5	hsa-mir-1307-3p	-0.14	0.15	0.999963	0.03	1
CTD-2124B8.2	CBX5	hsa-mir-148a-3p	-0.14	-0.02	0.329675	-0.04	0.301445
CTD-2124B8.2	CBX5	hsa-mir-200a-5p	-0.14	0.18	0.999999	0.17	1
CTD-2124B8.2	CBX5	hsa-mir-155-5p	-0.14	0.09	0.991615	-0.07	0.0871489
CTD-2124B8.2	CBX5	hsa-mir-17-5p	-0.14	0.3	1	0.06	1
CTD-2124B8.2	CBX5	hsa-mir-203	-0.14	0.1	0.997197	0.07	1
CTD-2124B8.2	CBX5	hsa-mir-93-5p	-0.14	0.33	1	0.11	1
CTD-2124B8.2	CBX5	hsa-mir-103a-1-3p	-0.14	0.12	0.999305	0.13	1
CTD-2124B8.2	CBX5	hsa-mir-205-5p	-0.14	0	0.508989	0.04	1
CTD-2124B8.2	CBX5	hsa-let-7a-1-5p	-0.14	-0.06	0.0509442	0.05	1
CTD-2124B8.2	CBX5	hsa-let-7b-5p	-0.14	-0.12	0.000747226	0.01	1
CTD-2124B8.2	CBX5	hsa-mir-10b-5p_+_1	-0.14	-0.22	6.73e-10	-0.06	0.124244
CTD-2124B8.2	CBX5	hsa-mir-24-1-3p	-0.14	0.05	0.901053	-0.09	0.0227201
CTD-2124B8.2	CBX5	hsa-mir-28-3p	-0.14	-0.09	0.00696221	-0.08	0.0606666
CTD-2124B8.2	CBX5	hsa-mir-103a-2-3p	-0.14	0.12	0.999302	0.13	1
CTD-2124B8.2	CBX5	hsa-mir-30a-3p_+_1	-0.14	-0.12	0.000576749	0.06	1
CTD-2124B8.2	CBX5	hsa-let-7f-2-5p	-0.14	0.02	0.677805	-0.03	0.429554
CTD-2124B8.2	CBX5	hsa-mir-320a	-0.14	-0.01	0.418721	0.04	1
CTD-2124B8.2	CBX5	hsa-mir-145-5p	-0.14	-0.14	5.53e-05	-0.05	0.272257
CTD-2124B8.2	CBX5	hsa-mir-532-5p	-0.14	0.11	0.997748	-0.04	0.393638
CTD-2124B8.2	CBX5	hsa-let-7e-5p	-0.14	0.03	0.793219	0.05	1
CTD-2124B8.2	CBX5	hsa-let-7f-1-5p	-0.14	0.01	0.638823	-0.03	0.438092
CTD-2124B8.2	CBX5	hsa-mir-101-2-3p	-0.14	-0.1	0.00346377	-0.04	0.342232
CTD-2124B8.2	CBX5	hsa-let-7a-2-5p	-0.14	-0.06	0.0491369	0.05	1
CTD-2124B8.2	CBX5	hsa-mir-30e-3p	-0.14	-0.12	0.000702903	-0.03	0.445052
CTD-2124B8.2	CBX5	hsa-let-7a-3-5p	-0.14	-0.06	0.0488067	0.05	1
CTD-2124B8.2	CBX5	hsa-mir-21-3p	-0.14	0.13	0.999793	0.07	1
CTD-2124B8.2	CBX5	hsa-mir-101-1-3p_-_1	-0.14	0.04	0.834455	-0.02	0.718824
CTD-2124B8.2	CBX5	hsa-let-7c	-0.14	-0.24	6.73e-11	-0.06	0.141898
CTD-2124B8.2	CBX5	hsa-mir-141-3p	-0.14	0.29	1	0.11	1
CTD-2124B8.2	CBX5	hsa-mir-143-3p	-0.14	-0.2	2.02e-08	-0.08	0.0362103
CTD-2124B8.2	CBX5	hsa-mir-379-5p	-0.14	-0.24	2.11e-11	-0.01	0.888247
CTD-2124B8.2	CBX5	hsa-let-7i-5p	-0.14	-0.07	0.032045	0.1	1
CTD-2124B8.2	CBX5	hsa-mir-10b-5p	-0.14	-0.24	5.5e-11	-0.02	0.682442
CTD-2124B8.2	CBX5	hsa-mir-181a-2-5p	-0.14	0.06	0.947163	0.1	1
CTD-2124B8.2	CBX5	hsa-mir-30e-5p_+_1	-0.14	0.14	0.999906	0.03	1
CTD-2124B8.2	CBX5	hsa-mir-101-1-3p	-0.14	-0.1	0.00389509	-0.04	0.338268
CTD-2124B8.2	CBX5	hsa-mir-23a-3p	-0.14	-0.01	0.414288	0	0.955831
CTD-2124B8.2	CBX5	hsa-mir-30a-3p	-0.14	-0.15	3.36e-05	0.07	1
CTD-2124B8.2	CBX5	hsa-mir-24-2-3p	-0.14	0.05	0.901427	-0.09	0.0196736
CTD-2124B8.2	CBX5	hsa-mir-148b-3p	-0.14	0.12	0.999559	0.17	1
CTD-2124B8.2	CBX5	hsa-mir-181a-1-5p	-0.14	0.06	0.947036	0.1	1
CTD-2124B8.2	CBX5	hsa-mir-200c-3p	-0.14	0.25	1	0.16	1
CTD-2124B8.2	CBX5	hsa-mir-101-2-3p_-_1	-0.14	0.04	0.834975	-0.01	0.720695
CTD-2124B8.2	CBX5	hsa-mir-374a-3p	-0.14	0	0.474483	-0.03	0.561092
CTD-2124B8.2	CBX5	hsa-mir-150-5p	-0.14	-0.07	0.0381592	-0.09	0.0180598
CTD-2124B8.2	CBX5	hsa-mir-203_+_1	-0.14	0.1	0.997283	0.05	1
CTD-2124B8.2	CBX5	hsa-let-7g-5p	-0.14	0.14	0.999925	-0.06	0.167209
SUZ12P	SUZ12	hsa-mir-199b-3p	0.41	-0.14	7.4e-05	-0.03	0.483797
SUZ12P	SUZ12	hsa-mir-26a-1-5p	0.41	0.08	0.9879	-0.09	0.0296218
SUZ12P	SUZ12	hsa-mir-30e-3p	0.41	0.01	0.613754	-0.1	0.0122874
SUZ12P	SUZ12	hsa-mir-199a-1-3p	0.41	-0.14	7.4e-05	-0.03	0.483797
SUZ12P	SUZ12	hsa-mir-200b-3p	0.41	0.15	0.999976	0.12	1
SUZ12P	SUZ12	hsa-mir-21-5p	0.41	-0.06	0.062564	0.11	1
SUZ12P	SUZ12	hsa-mir-200a-5p	0.41	0.09	0.992006	0.14	1
SUZ12P	SUZ12	hsa-mir-155-5p	0.41	0.02	0.685056	0.09	1
SUZ12P	SUZ12	hsa-mir-199a-2-3p	0.41	-0.14	6.83e-05	-0.03	0.475225
SUZ12P	SUZ12	hsa-mir-203	0.41	-0.04	0.149319	-0.01	0.736262
SUZ12P	SUZ12	hsa-mir-30e-5p_+_1	0.41	0.04	0.85085	0.04	1
SUZ12P	SUZ12	hsa-mir-205-5p	0.41	0.06	0.950931	0.01	1
SUZ12P	SUZ12	hsa-mir-103a-1-3p	0.41	0.11	0.999188	0.13	1
SUZ12P	SUZ12	hsa-mir-30a-3p	0.41	0.02	0.685688	0.03	1
SUZ12P	SUZ12	hsa-mir-28-3p	0.41	-0.06	0.0401303	-0.14	0.000476408
SUZ12P	SUZ12	hsa-mir-141-5p	0.41	0.17	0.999999	0.18	1
SUZ12P	SUZ12	hsa-mir-27b-3p	0.41	-0.03	0.187668	-0.1	0.0119054
SUZ12P	SUZ12	hsa-mir-26a-2-5p	0.41	0.08	0.986782	-0.09	0.0275841
SUZ12P	SUZ12	hsa-mir-27a-3p	0.41	-0.09	0.00632596	-0.07	0.0913415
SUZ12P	SUZ12	hsa-mir-103a-2-3p	0.41	0.11	0.999161	0.13	1
SUZ12P	SUZ12	hsa-mir-30a-3p_+_1	0.41	0.03	0.779319	0.04	1
SUZ12P	SUZ12	hsa-mir-200c-3p	0.41	0.17	0.999999	0.2	1
SUZ12P	SUZ12	hsa-mir-320a	0.41	0.1	0.997644	0.01	1
SUZ12P	SUZ12	hsa-mir-374a-3p	0.41	-0.02	0.284901	-0.06	0.165663
SUZ12P	SUZ12	hsa-mir-26b-5p	0.41	0.11	0.998961	-0.07	0.112246
MSTO2P	MSTO1	hsa-mir-30e-3p	0.39	0.07	0.970505	-0.22	4.57e-09
MSTO2P	MSTO1	hsa-mir-30c-2-5p	0.39	0.16	0.999994	0.06	1
MSTO2P	MSTO1	hsa-mir-30a-3p	0.39	0.1	0.997401	-0.11	0.00562261
MSTO2P	MSTO1	hsa-mir-30c-1-5p	0.39	0.16	0.999995	0.06	1
MSTO2P	MSTO1	hsa-mir-30d-5p	0.39	0.01	0.56799	-0.04	0.365209
MSTO2P	MSTO1	hsa-mir-30e-5p	0.39	0.13	0.999706	0.22	1
MSTO2P	MSTO1	hsa-mir-30b-5p	0.39	0.08	0.983388	-0.04	0.332644
MSTO2P	MSTO1	hsa-mir-150-5p	0.39	-0.01	0.415587	-0.08	0.0411096
MSTO2P	MSTO1	hsa-mir-203	0.39	0.12	0.999362	0.27	1
MSTO2P	MSTO1	hsa-mir-30a-5p	0.39	0.12	0.999418	0.02	1
RP11-96C23.11	AGAP1	hsa-mir-134	-0.26	0.05	0.794391	0	0.9397
RP11-96C23.11	AGAP1	hsa-mir-203	-0.26	-0.5	2.8e-17	0.03	1
ATP8A2P1	ATP8A2	hsa-mir-27b-3p	-0.11	-0.05	0.0979141	-0.12	0.597642
ATP8A2P1	ATP8A2	hsa-mir-27a-3p	-0.11	-0.05	0.11424	0.08	1
EI24P2	EI24	hsa-mir-22-3p	0.57	0.02	0.665941	0.04	1
EI24P2	EI24	hsa-mir-379-5p	0.57	-0.08	0.0533148	0.05	1
EI24P2	EI24	hsa-mir-22-3p_+_1	0.57	-0.06	0.101647	-0.03	0.528953
EI24P2	EI24	hsa-mir-182-5p	0.57	0.09	0.973198	0.03	1
EI24P2	EI24	hsa-mir-151a-3p	0.57	0.14	0.99898	0.15	1
EI24P2	EI24	hsa-mir-183-5p	0.57	0.15	0.999289	0.07	1
RP9P	RP9	hsa-mir-150-5p	0.6	0.01	0.617291	0.05	1
SLC2A3P1	SLC2A4	hsa-mir-10a-5p_+_1	-0.2	0.14	0.999947	0.3	1
SLC2A3P1	SLC2A4	hsa-mir-9-1-5p	-0.2	-0.1	0.00360714	-0.33	0.00198679
SLC2A3P1	SLC2A4	hsa-mir-183-5p	-0.2	-0.02	0.326876	-0.54	4.63e-08
SLC2A3P1	SLC2A4	hsa-mir-155-5p	-0.2	-0.24	3.3e-12	-0.54	4.38e-08
SLC2A3P1	SLC2A4	hsa-mir-199a-2-5p	-0.2	0.12	0.999757	-0.1	0.430445
SLC2A3P1	SLC2A4	hsa-mir-17-5p	-0.2	-0.17	1.64e-06	-0.11	0.36991
SLC2A3P1	SLC2A4	hsa-mir-9-3-5p	-0.2	-0.09	0.00422745	-0.33	0.00230582
SLC2A3P1	SLC2A4	hsa-mir-93-5p	-0.2	-0.11	0.000780362	-0.12	0.336814
SLC2A3P1	SLC2A4	hsa-mir-125a-5p	-0.2	0.17	0.999999	-0.03	0.808166
SLC2A3P1	SLC2A4	hsa-mir-205-5p	-0.2	-0.03	0.193774	-0.34	0.00151918
SLC2A3P1	SLC2A4	hsa-mir-103a-1-3p	-0.2	0.18	1	0.04	1
SLC2A3P1	SLC2A4	hsa-mir-24-1-3p	-0.2	-0.24	2.42e-12	0.11	1
SLC2A3P1	SLC2A4	hsa-mir-10b-5p_+_1	-0.2	0.08	0.989509	0.35	1
SLC2A3P1	SLC2A4	hsa-mir-146b-5p	-0.2	-0.09	0.00863165	-0.59	1.11e-09
SLC2A3P1	SLC2A4	hsa-mir-22-3p_+_1	-0.2	-0.08	0.0142673	0.12	1
SLC2A3P1	SLC2A4	hsa-mir-199a-1-5p	-0.2	0.12	0.999757	-0.1	0.429089
SLC2A3P1	SLC2A4	hsa-mir-24-2-3p	-0.2	-0.25	1.54e-12	0.11	1
SLC2A3P1	SLC2A4	hsa-mir-9-2-5p	-0.2	-0.09	0.00424525	-0.33	0.00231162
SLC2A3P1	SLC2A4	hsa-mir-103a-2-3p	-0.2	0.18	1	0.03	1
SLC2A3P1	SLC2A4	hsa-mir-145-5p	-0.2	0	0.454466	0.38	1
SLC2A3P1	SLC2A4	hsa-mir-150-5p	-0.2	-0.11	0.00101099	0.08	1
SLC2A3P1	SLC2A4	hsa-mir-203_+_1	-0.2	-0.05	0.0650285	-0.61	1.29e-10
RP3-324O17.4	MCTS1	hsa-mir-141-5p	0.13	0.23	1	0.21	1
CTD-2554C21.1	IST1	hsa-mir-30e-3p	0.41	0.03	0.706787	0.05	1
CTD-2554C21.1	IST1	hsa-mir-22-3p	0.41	0	0.490675	-0.01	0.818329
CTD-2554C21.1	IST1	hsa-mir-23b-3p	0.41	0.12	0.992698	0.02	1
CTD-2554C21.1	IST1	hsa-mir-182-5p	0.41	0.12	0.992718	-0.1	0.0110243
CTD-2554C21.1	IST1	hsa-mir-10a-5p_+_1	0.41	-0.18	9.44e-05	0.02	1
CTD-2554C21.1	IST1	hsa-mir-9-1-5p	0.41	0.24	1	0.14	1
CTD-2554C21.1	IST1	hsa-mir-142-3p	0.41	0.18	0.999905	-0.04	0.327471
CTD-2554C21.1	IST1	hsa-mir-9-3-5p	0.41	0.24	1	0.14	1
CTD-2554C21.1	IST1	hsa-mir-203	0.41	0.1	0.97941	-0.04	0.321864
CTD-2554C21.1	IST1	hsa-mir-125a-5p	0.41	0.01	0.591062	0.14	1
CTD-2554C21.1	IST1	hsa-mir-10b-5p_+_1	0.41	-0.19	5.5e-05	0.07	1
CTD-2554C21.1	IST1	hsa-mir-23a-3p	0.41	0.23	0.999999	0.01	1
CTD-2554C21.1	IST1	hsa-mir-146b-5p	0.41	0.17	0.999794	0.05	1
CTD-2554C21.1	IST1	hsa-mir-30a-3p	0.41	-0.18	0.00010617	-0.05	0.27099
CTD-2554C21.1	IST1	hsa-mir-22-3p_+_1	0.41	0	0.473087	0.01	1
CTD-2554C21.1	IST1	hsa-mir-9-2-5p	0.41	0.24	1	0.14	1
CTD-2554C21.1	IST1	hsa-mir-183-5p_+_1	0.41	0.27	1	-0.06	0.140007
CTD-2554C21.1	IST1	hsa-mir-320a	0.41	0	0.499648	0.04	1
CTD-2554C21.1	IST1	hsa-mir-374a-3p	0.41	0.13	0.99654	-0.01	0.770961
CTD-2554C21.1	IST1	hsa-mir-150-5p	0.41	0.02	0.693658	0.04	1
RPL9P29	RPL9	hsa-mir-25-3p	0.12	0.11	0.852317	0.14	1
RPL9P29	RPL9	hsa-mir-92a-1-3p	0.12	0.13	0.90834	0.25	1
RPL9P29	RPL9	hsa-mir-92a-2-3p	0.12	0.13	0.896977	0.25	1
RP11-686D22.3	DTWD2	hsa-mir-17-5p	0.24	-0.02	0.330796	-0.21	5.62e-07
RP11-686D22.3	DTWD2	hsa-mir-21-5p	0.24	0.11	0.979265	0.07	1
RP11-686D22.3	DTWD2	hsa-mir-93-5p	0.24	0	0.466662	-0.09	0.0469965
RP11-686D22.3	DTWD2	hsa-mir-30e-5p_+_1	0.24	-0.02	0.380189	-0.09	0.0486277
RPS10L	PLEC	hsa-mir-10a-5p	0.02	-0.1	0.0565169	-0.02	0.685134
RPS10L	PLEC	hsa-mir-22-3p	0.02	-0.02	0.389896	0.05	1
RPS10L	PLEC	hsa-mir-379-5p	0.02	0.03	0.666891	0.08	1
RPS10L	PLEC	hsa-mir-199a-2-5p	0.02	0.01	0.580133	0.05	1
RPS10L	PLEC	hsa-mir-21-3p	0.02	0.05	0.780107	0.21	1
RPS10L	PLEC	hsa-mir-199a-1-5p	0.02	0.01	0.581163	0.05	1
RPS10L	PLEC	hsa-mir-10b-5p	0.02	-0.11	0.0354121	-0.08	0.0590058
RPS10L	PLEC	hsa-mir-151a-3p	0.02	0.12	0.978591	0.33	1
RP11-318E3.4	RPL12	hsa-mir-203_+_1	0.1	0	0.503491	0.18	1
RP11-318E3.4	RPL12	hsa-mir-203	0.1	0	0.467877	0.18	1
RP11-3N2.13	ZNF736	hsa-mir-375		0.13	0.903943	0.09	1
HMGB1P3	HMGB1	hsa-mir-30e-3p	0	-0.04	0.171845	0.17	1
HMGB1P3	HMGB1	hsa-mir-30a-3p	0	-0.11	0.00388993	0.1	1
HMGB1P3	HMGB1	hsa-mir-200a-5p	0	0.14	0.99975	-0.09	0.0237274
HMGB1P3	HMGB1	hsa-mir-374a-3p	0	0.06	0.940235	-0.05	0.240982
HMGB1P3	HMGB1	hsa-mir-103a-1-3p	0	0.06	0.9429	-0.02	0.565091
HMGB1P3	HMGB1	hsa-mir-103a-2-3p	0	0.06	0.942517	-0.03	0.561221
RP11-686D22.7	RAB38	hsa-mir-182-5p	0.13	-0.11	0.00554302	0.24	1
RP11-686D22.7	RAB38	hsa-mir-9-2-5p	0.13	-0.11	0.00618689	-0.02	0.682504
RP11-686D22.7	RAB38	hsa-mir-183-5p_+_1	0.13	-0.18	9.78e-06	0.18	1
RP11-686D22.7	RAB38	hsa-mir-9-1-5p	0.13	-0.11	0.00555308	-0.02	0.6775
RP11-686D22.7	RAB38	hsa-mir-181a-1-5p	0.13	0.07	0.94232	0.04	1
RP11-686D22.7	RAB38	hsa-mir-141-3p	0.13	-0.13	0.000900325	0.15	1
RP11-686D22.7	RAB38	hsa-mir-143-3p	0.13	0.13	0.998468	-0.09	0.0557886
RP11-686D22.7	RAB38	hsa-mir-9-3-5p	0.13	-0.11	0.00620096	-0.02	0.682442
RP11-686D22.7	RAB38	hsa-mir-181a-2-5p	0.13	0.07	0.942419	0.04	1
RP11-686D22.7	RAB38	hsa-mir-375	0.13	-0.03	0.208772	0.2	1
AC007050.18	CCDC74B	hsa-mir-26a-1-5p	-0.27	-0.03	0.401455	-0.07	0.429554
AC007050.18	CCDC74B	hsa-mir-30e-3p	-0.27	-0.07	0.266396	-0.02	0.806409
AC007050.18	CCDC74B	hsa-mir-30a-3p	-0.27	0.09	0.802998	0.04	1
AC007050.18	CCDC74B	hsa-mir-22-3p_+_1	-0.27	0.09	0.794114	0.06	1
AC007050.18	CCDC74B	hsa-mir-148b-3p	-0.27	-0.14	0.0973477	0.08	1
AC007050.18	CCDC74B	hsa-mir-26a-2-5p	-0.27	-0.02	0.409539	-0.07	0.421863
AC007050.18	CCDC74B	hsa-mir-183-5p_+_1	-0.27	-0.08	0.222668	0.12	1
AC007050.18	CCDC74B	hsa-mir-183-5p	-0.27	-0.08	0.225316	0.16	1
AC007050.18	CCDC74B	hsa-mir-148a-3p	-0.27	0.11	0.843494	0.14	1
AC007050.18	CCDC74B	hsa-mir-1307-3p	-0.27	0.07	0.739189	-0.03	0.74203
AC007050.18	CCDC74B	hsa-mir-17-5p	-0.27	0.11	0.843143	-0.13	0.15652
AC007050.18	CCDC74B	hsa-mir-150-5p	-0.27	-0.09	0.198075	-0.05	0.561092
AC007050.18	CCDC74B	hsa-mir-93-5p	-0.27	0.19	0.957293	-0.03	0.713627
AC007050.18	CCDC74B	hsa-mir-205-5p	-0.27	0.26	0.992568	0.09	1
AC007050.18	CCDC74B	hsa-mir-26b-5p	-0.27	-0.03	0.399014	0.02	1
CCT6P3	CCT6A	hsa-mir-148a-3p	-0.01	0.02	0.742116	0.14	1
CCT6P3	CCT6A	hsa-mir-199a-2-5p	-0.01	0.01	0.592735	-0.21	2.56e-08
CCT6P3	CCT6A	hsa-mir-199a-1-5p	-0.01	0.01	0.591951	-0.21	2.56e-08
CCT6P3	CCT6A	hsa-mir-148b-3p	-0.01	0.01	0.605155	0.24	1
RP4-800G7.2	ZNF777	hsa-mir-28-3p	0.05	0.05	0.768825	0	0.92734
RLIMP2	RLIM	hsa-mir-10a-5p	0.2	0.01	0.613978	-0.08	0.0537033
RLIMP2	RLIM	hsa-mir-23b-3p	0.2	-0.06	0.104154	-0.09	0.0265047
RLIMP2	RLIM	hsa-mir-30c-1-5p	0.2	-0.03	0.291307	0.06	1
RLIMP2	RLIM	hsa-mir-200b-3p	0.2	0.03	0.753883	0.2	1
RLIMP2	RLIM	hsa-mir-200a-5p	0.2	0.02	0.636239	0.21	1
RLIMP2	RLIM	hsa-mir-199a-2-5p	0.2	-0.04	0.199788	-0.04	0.340273
RLIMP2	RLIM	hsa-mir-148a-3p	0.2	0.05	0.853933	0.06	1
RLIMP2	RLIM	hsa-mir-17-5p	0.2	-0.13	0.0024568	0.06	1
RLIMP2	RLIM	hsa-mir-29c-3p	0.2	0.08	0.946172	-0.1	0.00997034
RLIMP2	RLIM	hsa-mir-203	0.2	-0.01	0.407979	0.09	1
RLIMP2	RLIM	hsa-mir-93-5p	0.2	-0.14	0.000980896	0.06	1
RLIMP2	RLIM	hsa-mir-205-5p	0.2	0.16	0.999797	-0.02	0.691754
RLIMP2	RLIM	hsa-mir-29a-3p	0.2	0.14	0.99872	-0.17	5.38e-06
RLIMP2	RLIM	hsa-mir-30c-2-5p	0.2	-0.03	0.278584	0.06	1
RLIMP2	RLIM	hsa-mir-24-1-3p	0.2	-0.15	0.000501736	-0.14	0.000355826
RLIMP2	RLIM	hsa-mir-199a-1-5p	0.2	-0.04	0.199717	-0.04	0.340273
RLIMP2	RLIM	hsa-mir-22-3p_+_1	0.2	-0.06	0.0939053	-0.06	0.15285
RLIMP2	RLIM	hsa-mir-27b-3p	0.2	-0.05	0.141572	-0.12	0.00159174
RLIMP2	RLIM	hsa-mir-25-3p	0.2	0	0.46106	0.05	1
RLIMP2	RLIM	hsa-mir-320a	0.2	0.05	0.8724	-0.02	0.718384
RLIMP2	RLIM	hsa-mir-145-5p	0.2	0.03	0.724084	-0.17	1.02e-05
RLIMP2	RLIM	hsa-mir-532-5p	0.2	-0.16	0.000224072	-0.03	0.564992
RLIMP2	RLIM	hsa-mir-30e-3p	0.2	0.22	0.999999	-0.1	0.0130111
RLIMP2	RLIM	hsa-mir-21-3p	0.2	-0.26	4.12e-09	0.13	1
RLIMP2	RLIM	hsa-mir-30e-5p	0.2	-0.03	0.290146	0.05	1
RLIMP2	RLIM	hsa-mir-141-3p	0.2	-0.06	0.0890941	0.2	1
RLIMP2	RLIM	hsa-mir-143-3p	0.2	0.15	0.999431	-0.15	6.11e-05
RLIMP2	RLIM	hsa-mir-92a-1-3p	0.2	0.09	0.972847	0.05	1
RLIMP2	RLIM	hsa-mir-92a-2-3p	0.2	0.09	0.978494	0.04	1
RLIMP2	RLIM	hsa-mir-10b-5p	0.2	0.16	0.999698	-0.15	0.0001071
RLIMP2	RLIM	hsa-mir-181a-2-5p	0.2	-0.01	0.428068	-0.03	0.480661
RLIMP2	RLIM	hsa-mir-30e-5p_+_1	0.2	-0.13	0.00201531	0.03	1
RLIMP2	RLIM	hsa-mir-23a-3p	0.2	-0.15	0.000886221	-0.1	0.0139406
RLIMP2	RLIM	hsa-mir-30a-3p	0.2	0.25	1	0.04	1
RLIMP2	RLIM	hsa-mir-24-2-3p	0.2	-0.15	0.000537558	-0.14	0.00031228
RLIMP2	RLIM	hsa-mir-148b-3p	0.2	-0.09	0.0288065	0.13	1
RLIMP2	RLIM	hsa-mir-30d-5p	0.2	0.08	0.965271	-0.02	0.665378
RLIMP2	RLIM	hsa-mir-27a-3p	0.2	-0.14	0.00144681	-0.11	0.00776286
RLIMP2	RLIM	hsa-mir-183-5p_+_1	0.2	-0.15	0.000785726	0.19	1
RLIMP2	RLIM	hsa-mir-181a-1-5p	0.2	-0.01	0.42778	-0.03	0.480661
RLIMP2	RLIM	hsa-mir-30b-5p	0.2	0.04	0.806143	-0.06	0.136606
RLIMP2	RLIM	hsa-mir-200c-3p	0.2	0.01	0.585459	0.25	1
RLIMP2	RLIM	hsa-mir-374a-3p	0.2	0	0.515409	0.03	1
RLIMP2	RLIM	hsa-mir-150-5p	0.2	0	0.468061	-0.12	0.00310448
RLIMP2	RLIM	hsa-mir-203_+_1	0.2	0.02	0.682985	0.07	1
RLIMP2	RLIM	hsa-mir-30a-5p	0.2	0.15	0.999174	0.07	1
AC093616.4	ANAPC1	hsa-mir-23b-3p		0.07	0.964102
AC093616.4	ANAPC1	hsa-mir-30c-1-5p		-0.05	0.126715
AC093616.4	ANAPC1	hsa-mir-21-5p		0.06	0.914533
AC093616.4	ANAPC1	hsa-mir-182-5p		0.04	0.819556
AC093616.4	ANAPC1	hsa-mir-103a-1-3p		-0.01	0.374453
AC093616.4	ANAPC1	hsa-let-7b-5p		-0.11	0.00278989
AC093616.4	ANAPC1	hsa-let-7a-1-5p		-0.1	0.00822841
AC093616.4	ANAPC1	hsa-mir-30c-2-5p		-0.05	0.129373
AC093616.4	ANAPC1	hsa-mir-28-3p		0.04	0.81929
AC093616.4	ANAPC1	hsa-mir-22-3p_+_1		0.05	0.907625
AC093616.4	ANAPC1	hsa-mir-103a-2-3p		-0.01	0.373808
AC093616.4	ANAPC1	hsa-mir-30a-3p_+_1		-0.1	0.00603091
AC093616.4	ANAPC1	hsa-let-7f-2-5p		-0.03	0.195767
AC093616.4	ANAPC1	hsa-mir-532-5p		0	0.542537
AC093616.4	ANAPC1	hsa-let-7e-5p		0.02	0.651758
AC093616.4	ANAPC1	hsa-mir-101-2-3p		-0.09	0.017501
AC093616.4	ANAPC1	hsa-let-7f-1-5p		-0.04	0.183536
AC093616.4	ANAPC1	hsa-let-7a-2-5p		-0.1	0.00814738
AC093616.4	ANAPC1	hsa-let-7a-3-5p		-0.1	0.00827093
AC093616.4	ANAPC1	hsa-mir-21-3p		0.06	0.941835
AC093616.4	ANAPC1	hsa-let-7c		-0.06	0.0557617
AC093616.4	ANAPC1	hsa-mir-30e-5p		-0.03	0.263317
AC093616.4	ANAPC1	hsa-mir-143-3p		-0.03	0.200682
AC093616.4	ANAPC1	hsa-let-7i-5p		0.01	0.584448
AC093616.4	ANAPC1	hsa-mir-181a-2-5p		0.1	0.992449
AC093616.4	ANAPC1	hsa-mir-30e-5p_+_1		0.07	0.958615
AC093616.4	ANAPC1	hsa-mir-125a-5p		0.08	0.971753
AC093616.4	ANAPC1	hsa-mir-101-1-3p		-0.08	0.0187182
AC093616.4	ANAPC1	hsa-mir-23a-3p		0.13	0.999494
AC093616.4	ANAPC1	hsa-mir-30d-5p		-0.04	0.14482
AC093616.4	ANAPC1	hsa-mir-181a-1-5p		0.1	0.992456
AC093616.4	ANAPC1	hsa-mir-30b-5p		-0.02	0.301274
AC093616.4	ANAPC1	hsa-mir-150-5p		-0.01	0.359384
AC093616.4	ANAPC1	hsa-mir-203_+_1		0.01	0.611846
AC093616.4	ANAPC1	hsa-let-7g-5p		-0.02	0.346869
AC093616.4	ANAPC1	hsa-mir-30a-5p		-0.11	0.00250042
AC005363.9	RPL26	hsa-mir-26a-1-5p		-0.04	0.219958
AC005363.9	RPL26	hsa-mir-199b-3p		0.05	0.83812
AC005363.9	RPL26	hsa-mir-30c-1-5p		0.04	0.803679
AC005363.9	RPL26	hsa-mir-199a-1-3p		0.05	0.838107
AC005363.9	RPL26	hsa-mir-30e-5p		-0.1	0.0163989
AC005363.9	RPL26	hsa-mir-141-3p		0	0.52474
AC005363.9	RPL26	hsa-mir-143-3p		-0.07	0.0703389
AC005363.9	RPL26	hsa-mir-1307-3p		0.09	0.961515
AC005363.9	RPL26	hsa-mir-134		0.02	0.68475
AC005363.9	RPL26	hsa-mir-199a-2-3p		0.05	0.831962
AC005363.9	RPL26	hsa-mir-24-1-3p		-0.01	0.392916
AC005363.9	RPL26	hsa-mir-30c-2-5p		0.04	0.794076
AC005363.9	RPL26	hsa-mir-24-2-3p		-0.01	0.401629
AC005363.9	RPL26	hsa-mir-26a-2-5p		-0.04	0.212487
AC005363.9	RPL26	hsa-mir-30d-5p		-0.03	0.274477
AC005363.9	RPL26	hsa-mir-30b-5p		0.09	0.967585
AC005363.9	RPL26	hsa-mir-145-5p		-0.03	0.288215
AC005363.9	RPL26	hsa-mir-26b-5p		-0.01	0.417764
AC005363.9	RPL26	hsa-mir-30a-5p		0	0.496873
UBE2FP1	UBE2F	hsa-mir-26a-1-5p	0.06	-0.15	0.0642231	-0.16	4.66e-05
UBE2FP1	UBE2F	hsa-mir-199b-3p	0.06	-0.16	0.058127	-0.05	0.285419
UBE2FP1	UBE2F	hsa-mir-30c-1-5p	0.06	-0.12	0.122606	-0.11	0.00473047
UBE2FP1	UBE2F	hsa-mir-199a-1-3p	0.06	-0.16	0.0581446	-0.05	0.285419
UBE2FP1	UBE2F	hsa-mir-101-1-3p_-_1	0.06	0.1	0.846087	0.02	1
UBE2FP1	UBE2F	hsa-mir-30e-5p	0.06	0	0.510409	-0.07	0.0697247
UBE2FP1	UBE2F	hsa-mir-200a-5p	0.06	0.07	0.761979	0.21	1
UBE2FP1	UBE2F	hsa-mir-199a-2-3p	0.06	-0.16	0.0562347	-0.05	0.269287
UBE2FP1	UBE2F	hsa-mir-181a-2-5p	0.06	-0.25	0.00719025	0.02	1
UBE2FP1	UBE2F	hsa-mir-30e-5p_+_1	0.06	0.09	0.816002	0.01	1
UBE2FP1	UBE2F	hsa-mir-101-1-3p	0.06	-0.1	0.174233	-0.16	2.26e-05
UBE2FP1	UBE2F	hsa-mir-30c-2-5p	0.06	-0.12	0.120273	-0.11	0.00506182
UBE2FP1	UBE2F	hsa-mir-146b-5p	0.06	-0.08	0.217388	0.03	1
UBE2FP1	UBE2F	hsa-mir-30d-5p	0.06	-0.16	0.063479	0.07	1
UBE2FP1	UBE2F	hsa-mir-27b-3p	0.06	-0.27	0.00307779	-0.01	0.824867
UBE2FP1	UBE2F	hsa-mir-26a-2-5p	0.06	-0.16	0.0620812	-0.16	4.48e-05
UBE2FP1	UBE2F	hsa-mir-27a-3p	0.06	0.01	0.528618	0.03	1
UBE2FP1	UBE2F	hsa-mir-181a-1-5p	0.06	-0.25	0.00719828	0.02	1
UBE2FP1	UBE2F	hsa-mir-30b-5p	0.06	-0.05	0.297742	0.07	1
UBE2FP1	UBE2F	hsa-mir-101-2-3p_-_1	0.06	0.1	0.845841	0.02	1
UBE2FP1	UBE2F	hsa-mir-374a-3p	0.06	0.07	0.754772	0.01	1
UBE2FP1	UBE2F	hsa-mir-150-5p	0.06	-0.16	0.0596982	-0.04	0.363234
UBE2FP1	UBE2F	hsa-mir-101-2-3p	0.06	-0.1	0.170875	-0.16	1.7e-05
UBE2FP1	UBE2F	hsa-mir-26b-5p	0.06	0	0.482662	-0.05	0.26313
UBE2FP1	UBE2F	hsa-mir-30a-5p	0.06	-0.2	0.0235037	-0.17	4.91e-06
FTLP14	FTL	hsa-mir-24-1-3p	0.12	0.08	0.935555	0.35	1
FTLP14	FTL	hsa-mir-22-3p	0.12	0.11	0.980774	0.39	1
FTLP14	FTL	hsa-mir-320a	0.12	0	0.464048	0.01	1
FTLP14	FTL	hsa-mir-24-2-3p	0.12	0.08	0.934536	0.35	1
AC005280.1	MINA	hsa-mir-22-3p	-0.23	-0.18	1.47e-07	0.05	1
AC005280.1	MINA	hsa-mir-23b-3p	-0.23	-0.08	0.011434	-0.05	0.26313
AC005280.1	MINA	hsa-mir-199a-1-3p	-0.23	-0.04	0.141851	0.07	1
AC005280.1	MINA	hsa-mir-148a-3p	-0.23	0.06	0.95815	0.15	1
AC005280.1	MINA	hsa-mir-199a-2-3p	-0.23	-0.04	0.132609	0.07	1
AC005280.1	MINA	hsa-mir-203	-0.23	0.24	1	0.08	1
AC005280.1	MINA	hsa-mir-375	-0.23	0.3	1	-0.22	6.37e-09
AC005280.1	MINA	hsa-mir-205-5p	-0.23	0.05	0.932552	0.15	1
AC005280.1	MINA	hsa-let-7a-1-5p	-0.23	-0.05	0.093835	-0.19	8.11e-07
AC005280.1	MINA	hsa-let-7b-5p	-0.23	0.03	0.831835	-0.21	4.69e-08
AC005280.1	MINA	hsa-mir-24-1-3p	-0.23	-0.18	8.24e-08	0.14	1
AC005280.1	MINA	hsa-mir-27b-3p	-0.23	-0.07	0.0176754	-0.02	0.664484
AC005280.1	MINA	hsa-mir-9-2-5p	-0.23	-0.1	0.00337743	0.07	1
AC005280.1	MINA	hsa-mir-30a-3p_+_1	-0.23	-0.02	0.256879	-0.01	0.774673
AC005280.1	MINA	hsa-let-7f-2-5p	-0.23	-0.04	0.131067	-0.03	0.5194
AC005280.1	MINA	hsa-let-7e-5p	-0.23	0.07	0.979556	-0.21	6.03e-08
AC005280.1	MINA	hsa-mir-101-2-3p	-0.23	-0.06	0.040197	-0.06	0.178022
AC005280.1	MINA	hsa-let-7f-1-5p	-0.23	-0.04	0.136432	-0.03	0.479497
AC005280.1	MINA	hsa-let-7a-2-5p	-0.23	-0.05	0.0942761	-0.19	8.11e-07
AC005280.1	MINA	hsa-mir-30e-3p	-0.23	-0.23	6.21e-11	0.16	1
AC005280.1	MINA	hsa-mir-199b-3p	-0.23	-0.04	0.141836	0.07	1
AC005280.1	MINA	hsa-let-7a-3-5p	-0.23	-0.05	0.093119	-0.19	8.63e-07
AC005280.1	MINA	hsa-let-7c	-0.23	-0.24	3.17e-12	0.11	1
AC005280.1	MINA	hsa-mir-9-1-5p	-0.23	-0.09	0.0043445	0.07	1
AC005280.1	MINA	hsa-mir-9-3-5p	-0.23	-0.1	0.00337782	0.07	1
AC005280.1	MINA	hsa-let-7i-5p	-0.23	-0.06	0.0361342	0.04	1
AC005280.1	MINA	hsa-mir-181a-2-5p	-0.23	0.03	0.765623	-0.1	0.011455
AC005280.1	MINA	hsa-mir-101-1-3p	-0.23	-0.06	0.0423143	-0.06	0.182875
AC005280.1	MINA	hsa-mir-23a-3p	-0.23	-0.14	5.11e-05	0.05	1
AC005280.1	MINA	hsa-mir-30a-3p	-0.23	-0.07	0.0259938	0.01	1
AC005280.1	MINA	hsa-mir-24-2-3p	-0.23	-0.18	7.82e-08	0.14	1
AC005280.1	MINA	hsa-mir-148b-3p	-0.23	0.24	1	-0.05	0.262679
AC005280.1	MINA	hsa-mir-27a-3p	-0.23	-0.03	0.171305	0.06	1
AC005280.1	MINA	hsa-mir-181a-1-5p	-0.23	0.03	0.765228	-0.1	0.0114576
AC005280.1	MINA	hsa-mir-374a-3p	-0.23	-0.04	0.127113	0	0.971025
AC005280.1	MINA	hsa-mir-203_+_1	-0.23	0.25	1	0.07	1
AC005280.1	MINA	hsa-let-7g-5p	-0.23	-0.01	0.425144	0.01	1
HTATSF1P2	HTATSF1	hsa-mir-30e-3p	0.24	-0.17	6.36e-05	-0.08	0.0491237
HTATSF1P2	HTATSF1	hsa-mir-30a-3p_+_1	0.24	-0.17	9.3e-05	-0.2	1.07e-07
HTATSF1P2	HTATSF1	hsa-mir-10a-5p	0.24	-0.14	0.000655517	-0.13	0.00110927
HTATSF1P2	HTATSF1	hsa-mir-30a-3p	0.24	-0.17	7.72e-05	-0.21	1.21e-08
HTATSF1P2	HTATSF1	hsa-mir-145-5p	0.24	-0.14	0.00103678	-0.17	8.89e-06
HTATSF1P2	HTATSF1	hsa-mir-10b-5p	0.24	-0.22	3.45e-07	-0.24	2.03e-10
HTATSF1P2	HTATSF1	hsa-mir-141-3p	0.24	0.14	0.999279	0.17	1
SMURF2P1	SMURF2	hsa-mir-320a	0.2	0.02	0.727421	0.03	1
ZNF300P1	ZNF300	hsa-mir-150-5p	0.44	0.03	0.616697	-0.08	0.312725
ZNF300P1	ZNF300	hsa-mir-205-5p	0.44	0.35	0.999744	-0.09	0.230748
AC069213.1	MUC20	hsa-mir-155-5p	0.53	-0.04	0.260577	-0.04	0.691754
AC069213.1	MUC20	hsa-mir-22-3p_+_1	0.53	0.04	0.743399	-0.01	0.912807
AC069213.1	MUC20	hsa-mir-182-5p	0.53	-0.03	0.345793	0.11	1
AC069213.1	MUC20	hsa-mir-205-5p	0.53	-0.14	0.0171903	-0.28	0.000833858
RP11-736N17.4	NDUFB4	hsa-mir-23b-3p	0.28	0.07	0.750481	-0.06	0.151476
RP11-736N17.4	NDUFB4	hsa-mir-200b-3p	0.28	0.34	0.999675	0.19	1
RP11-736N17.4	NDUFB4	hsa-mir-182-5p	0.28	0.38	0.999956	0.32	1
RP11-736N17.4	NDUFB4	hsa-mir-200a-5p	0.28	0.44	0.999998	0.24	1
RP11-736N17.4	NDUFB4	hsa-mir-199a-2-5p	0.28	-0.4	1.8e-05	-0.14	0.000370936
RP11-736N17.4	NDUFB4	hsa-mir-134	0.28	-0.45	1.54e-06	-0.08	0.0343826
RP11-736N17.4	NDUFB4	hsa-mir-203	0.28	0.07	0.756902	0.14	1
RP11-736N17.4	NDUFB4	hsa-mir-30e-5p_+_1	0.28	0.29	0.998241	0.1	1
RP11-736N17.4	NDUFB4	hsa-mir-23a-3p	0.28	0.4	0.999982	-0.07	0.0677906
RP11-736N17.4	NDUFB4	hsa-mir-199a-1-5p	0.28	-0.4	1.8e-05	-0.14	0.000370936
RP11-736N17.4	NDUFB4	hsa-mir-27b-3p	0.28	0.01	0.540783	-0.04	0.308735
RP11-736N17.4	NDUFB4	hsa-mir-27a-3p	0.28	0.43	0.999996	0.05	1
RP11-736N17.4	NDUFB4	hsa-mir-183-5p_+_1	0.28	0.39	0.999962	0.33	1
RP11-736N17.4	NDUFB4	hsa-mir-200c-3p	0.28	0.44	0.999997	0.21	1
RP11-736N17.4	NDUFB4	hsa-mir-150-5p	0.28	-0.04	0.3526	-0.12	0.00151918
RP11-736N17.4	NDUFB4	hsa-mir-203_+_1	0.28	0.07	0.743422	0.13	1
OR7E14P	OR7E24	hsa-mir-23a-3p		0.01	0.638972
OR7E14P	OR7E24	hsa-mir-26a-1-5p		-0.05	0.0869726
OR7E14P	OR7E24	hsa-mir-23b-3p		-0.01	0.361119
OR7E14P	OR7E24	hsa-mir-22-3p_+_1		0	0.482424
OR7E14P	OR7E24	hsa-mir-26a-2-5p		-0.05	0.0881347
OR7E14P	OR7E24	hsa-mir-25-3p		0.25	1
OR7E14P	OR7E24	hsa-mir-92a-1-3p		0.15	0.999886
OR7E14P	OR7E24	hsa-mir-92a-2-3p		0.15	0.999879
OR7E14P	OR7E24	hsa-mir-26b-5p		-0.03	0.218285
GNAQP1	GNAQ	hsa-mir-30c-1-5p	0.15	0.02	0.58384	-0.01	0.82374
GNAQP1	GNAQ	hsa-mir-200b-3p	0.15	0.01	0.546648	-0.12	0.0016158
GNAQP1	GNAQ	hsa-mir-101-1-3p_-_1	0.15	-0.02	0.390208	0.04	1
GNAQP1	GNAQ	hsa-mir-182-5p	0.15	0.09	0.893173	-0.06	0.146348
GNAQP1	GNAQ	hsa-mir-9-1-5p	0.15	0.02	0.62582	-0.16	2.75e-05
GNAQP1	GNAQ	hsa-mir-30e-5p	0.15	0.02	0.587573	-0.18	2.65e-06
GNAQP1	GNAQ	hsa-mir-143-3p	0.15	-0.18	0.0071028	0.23	1
GNAQP1	GNAQ	hsa-mir-92a-1-3p	0.15	-0.06	0.214409	-0.02	0.69197
GNAQP1	GNAQ	hsa-mir-9-3-5p	0.15	0.02	0.627211	-0.16	3.53e-05
GNAQP1	GNAQ	hsa-mir-92a-2-3p	0.15	-0.05	0.225693	-0.02	0.719533
GNAQP1	GNAQ	hsa-mir-203	0.15	-0.12	0.0506197	-0.17	1.31e-05
GNAQP1	GNAQ	hsa-mir-30e-5p_+_1	0.15	0.09	0.898154	-0.17	1.72e-05
GNAQP1	GNAQ	hsa-mir-30c-2-5p	0.15	0.02	0.581824	-0.01	0.792404
GNAQP1	GNAQ	hsa-mir-30d-5p	0.15	-0.01	0.419166	-0.02	0.598599
GNAQP1	GNAQ	hsa-mir-9-2-5p	0.15	0.02	0.626306	-0.16	3.51e-05
GNAQP1	GNAQ	hsa-mir-30b-5p	0.15	0.01	0.568372	-0.03	0.528953
GNAQP1	GNAQ	hsa-mir-25-3p	0.15	-0.07	0.17818	-0.11	0.00466942
GNAQP1	GNAQ	hsa-mir-200c-3p	0.15	0.04	0.722955	-0.16	3.05e-05
GNAQP1	GNAQ	hsa-mir-101-2-3p_-_1	0.15	-0.02	0.389425	0.04	1
GNAQP1	GNAQ	hsa-mir-203_+_1	0.15	-0.16	0.0137279	-0.15	7.58e-05
GNAQP1	GNAQ	hsa-mir-30a-5p	0.15	-0.03	0.320147	0.13	1
AC018804.7	NOC2L	hsa-mir-134	0	-0.23	0.00337338	-0.13	0.000619398
AC018804.7	NOC2L	hsa-mir-141-3p	0	0.31	0.9999	0.34	1
GBP1P1	GBP1	hsa-mir-26a-1-5p	0.82	-0.06	0.186302	0.07	1
GBP1P1	GBP1	hsa-mir-23b-3p	0.82	-0.04	0.241618	0.03	1
GBP1P1	GBP1	hsa-mir-30c-1-5p	0.82	0.08	0.898937	-0.09	0.0212417
GBP1P1	GBP1	hsa-mir-101-1-3p_-_1	0.82	0.02	0.629799	-0.07	0.0808631
GBP1P1	GBP1	hsa-mir-142-3p	0.82	0.48	1	0.45	1
GBP1P1	GBP1	hsa-mir-30e-5p	0.82	0.33	1	0.26	1
GBP1P1	GBP1	hsa-mir-199a-2-5p	0.82	-0.37	5.21e-10	-0.13	0.000662563
GBP1P1	GBP1	hsa-mir-17-5p	0.82	0.28	0.999998	0.27	1
GBP1P1	GBP1	hsa-mir-203	0.82	0.06	0.817696	0.07	1
GBP1P1	GBP1	hsa-mir-93-5p	0.82	0.19	0.998533	0.14	1
GBP1P1	GBP1	hsa-mir-30c-2-5p	0.82	0.08	0.900068	-0.09	0.0212417
GBP1P1	GBP1	hsa-mir-23a-3p	0.82	0.09	0.933869	0.13	1
GBP1P1	GBP1	hsa-mir-199a-1-5p	0.82	-0.37	5.3e-10	-0.13	0.00066649
GBP1P1	GBP1	hsa-mir-30d-5p	0.82	-0.03	0.332044	-0.12	0.00304302
GBP1P1	GBP1	hsa-mir-26a-2-5p	0.82	-0.06	0.190568	0.07	1
GBP1P1	GBP1	hsa-mir-30b-5p	0.82	0.03	0.661845	-0.1	0.00916931
GBP1P1	GBP1	hsa-mir-101-2-3p_-_1	0.82	0.02	0.629278	-0.07	0.0806697
GBP1P1	GBP1	hsa-mir-532-5p	0.82	0.22	0.999809	0.27	1
GBP1P1	GBP1	hsa-mir-374a-3p	0.82	0.2	0.999474	0.23	1
GBP1P1	GBP1	hsa-mir-26b-5p	0.82	-0.07	0.126644	-0.04	0.347327
GBP1P1	GBP1	hsa-mir-30a-5p	0.82	-0.09	0.0792983	-0.23	1.04e-09
RP11-213G2.3	KIF27	hsa-mir-145-5p	0.24	0.13	0.99892	-0.1	0.142634
DSTNP2	DSTN	hsa-mir-30e-3p	-0.01	0.12	0.999345	-0.11	0.00508357
DSTNP2	DSTN	hsa-mir-30a-3p	-0.01	0.1	0.997252	0.06	1
ERLEC1P1	ERLEC1	hsa-mir-30c-1-5p	-0.2	-0.03	0.358205	-0.15	5.86e-05
ERLEC1P1	ERLEC1	hsa-mir-101-1-3p_-_1	-0.2	-0.1	0.139091	0.01	1
ERLEC1P1	ERLEC1	hsa-mir-141-3p	-0.2	0.26	0.998061	0.06	1
ERLEC1P1	ERLEC1	hsa-mir-30e-5p	-0.2	0.18	0.974197	-0.08	0.0454809
ERLEC1P1	ERLEC1	hsa-mir-30e-5p_+_1	-0.2	0.2	0.986357	-0.12	0.00159085
ERLEC1P1	ERLEC1	hsa-mir-101-1-3p	-0.2	-0.14	0.0628596	0.01	1
ERLEC1P1	ERLEC1	hsa-mir-30c-2-5p	-0.2	-0.03	0.35629	-0.16	5.19e-05
ERLEC1P1	ERLEC1	hsa-mir-146b-5p	-0.2	0.16	0.955914	-0.16	4.12e-05
ERLEC1P1	ERLEC1	hsa-mir-27b-3p	-0.2	-0.04	0.321036	-0.17	7.03e-06
ERLEC1P1	ERLEC1	hsa-mir-30d-5p	-0.2	-0.22	0.00784844	-0.18	2.58e-06
ERLEC1P1	ERLEC1	hsa-mir-27a-3p	-0.2	0.08	0.808379	-0.14	0.000294441
ERLEC1P1	ERLEC1	hsa-mir-30b-5p	-0.2	-0.14	0.063243	-0.22	5.11e-09
ERLEC1P1	ERLEC1	hsa-mir-101-2-3p_-_1	-0.2	-0.1	0.139596	0.01	1
ERLEC1P1	ERLEC1	hsa-mir-374a-3p	-0.2	0.21	0.989115	-0.08	0.0521259
ERLEC1P1	ERLEC1	hsa-mir-101-2-3p	-0.2	-0.14	0.0633836	0	1
ERLEC1P1	ERLEC1	hsa-mir-30a-5p	-0.2	-0.14	0.0607609	-0.05	0.276277
UBQLN4P1	UBQLN4	hsa-mir-30e-3p	0.75	-0.09	0.0309218	-0.13	0.000662563
UBQLN4P1	UBQLN4	hsa-mir-30a-3p_+_1	0.75	-0.12	0.00756497	-0.14	0.000214401
UBQLN4P1	UBQLN4	hsa-mir-30a-3p	0.75	-0.11	0.00965629	-0.17	8.32e-06
UBQLN4P1	UBQLN4	hsa-mir-30e-5p_+_1	0.75	0.04	0.77993	0.19	1
RP11-1114A5.5	RAB28	hsa-mir-30e-3p	0.21	0	0.491794	0.11	1
RP11-1114A5.5	RAB28	hsa-mir-30a-3p	0.21	-0.04	0.309459	0.19	1
RP11-1114A5.5	RAB28	hsa-mir-134	0.21	-0.02	0.403559	0.06	1
RPS9P1	RPS9	hsa-mir-10a-5p	-0.1	0.05	0.885132	-0.06	0.162658
RPS9P1	RPS9	hsa-mir-182-5p	-0.1	0.19	1	-0.04	0.315655
RPS9P1	RPS9	hsa-mir-143-3p	-0.1	-0.11	0.00329979	-0.02	0.711949
RPS9P1	RPS9	hsa-mir-199a-2-5p	-0.1	-0.05	0.0860711	-0.02	0.572111
RPS9P1	RPS9	hsa-mir-148a-3p	-0.1	0.12	0.998159	0	0.915458
RPS9P1	RPS9	hsa-mir-17-5p	-0.1	-0.06	0.0788387	0.04	1
RPS9P1	RPS9	hsa-mir-10b-5p	-0.1	-0.09	0.00943441	0.04	1
RPS9P1	RPS9	hsa-mir-203	-0.1	0.02	0.665409	0.1	1
RPS9P1	RPS9	hsa-mir-93-5p	-0.1	0.05	0.871255	-0.03	0.480661
RPS9P1	RPS9	hsa-mir-125a-5p	-0.1	0.01	0.626576	-0.07	0.113545
RPS9P1	RPS9	hsa-mir-103a-1-3p	-0.1	0.04	0.853358	0.05	1
RPS9P1	RPS9	hsa-mir-24-1-3p	-0.1	-0.15	6.35e-05	0.02	1
RPS9P1	RPS9	hsa-mir-199a-1-5p	-0.1	-0.05	0.0866055	-0.02	0.572379
RPS9P1	RPS9	hsa-mir-24-2-3p	-0.1	-0.15	6.64e-05	0.02	1
RPS9P1	RPS9	hsa-mir-148b-3p	-0.1	0.2	1	-0.07	0.089376
RPS9P1	RPS9	hsa-mir-103a-2-3p	-0.1	0.04	0.853294	0.05	1
RPS9P1	RPS9	hsa-mir-30a-3p_+_1	-0.1	-0.17	5e-06	0.08	1
RPS9P1	RPS9	hsa-mir-532-5p	-0.1	0.03	0.762115	-0.04	0.304112
RPS9P1	RPS9	hsa-mir-374a-3p	-0.1	0.05	0.887992	0.08	1
RPS9P1	RPS9	hsa-mir-150-5p	-0.1	-0.04	0.134498	0.07	1
RPS9P1	RPS9	hsa-mir-203_+_1	-0.1	0.03	0.754735	0.11	1
RPS9P1	RPS9	hsa-mir-151a-3p	-0.1	0.09	0.98646	0	0.902644
SCAND2P	ZSCAN31	hsa-mir-22-3p	-0.06	-0.11	0.00185799	-0.09	0.0429016
SCAND2P	ZSCAN31	hsa-mir-23b-3p	-0.06	-0.07	0.0247696	-0.03	0.491175
SCAND2P	ZSCAN31	hsa-mir-101-1-3p_-_1	-0.06	0.22	1	-0.07	0.114782
SCAND2P	ZSCAN31	hsa-mir-183-5p	-0.06	-0.29	7.54e-16	0.06	1
SCAND2P	ZSCAN31	hsa-mir-200a-5p	-0.06	-0.08	0.0198568	0.01	1
SCAND2P	ZSCAN31	hsa-mir-155-5p	-0.06	-0.27	2.78e-14	0.03	1
SCAND2P	ZSCAN31	hsa-mir-203	-0.06	-0.2	2e-08	0.07	1
SCAND2P	ZSCAN31	hsa-mir-103a-1-3p	-0.06	-0.05	0.0683014	-0.06	0.155287
SCAND2P	ZSCAN31	hsa-mir-101-1-3p	-0.06	0.32	1	-0.08	0.0658635
SCAND2P	ZSCAN31	hsa-mir-23a-3p	-0.06	-0.19	8.46e-08	-0.07	0.120342
SCAND2P	ZSCAN31	hsa-mir-27b-3p	-0.06	-0.07	0.0316481	-0.02	0.603961
SCAND2P	ZSCAN31	hsa-mir-27a-3p	-0.06	-0.21	2.4e-09	-0.03	0.479573
SCAND2P	ZSCAN31	hsa-mir-183-5p_+_1	-0.06	-0.31	2.89e-18	0.07	1
SCAND2P	ZSCAN31	hsa-mir-103a-2-3p	-0.06	-0.06	0.066034	-0.06	0.155412
SCAND2P	ZSCAN31	hsa-mir-145-5p	-0.06	0.13	0.999882	-0.02	0.603065
SCAND2P	ZSCAN31	hsa-mir-101-2-3p_-_1	-0.06	0.22	1	-0.07	0.115748
SCAND2P	ZSCAN31	hsa-mir-203_+_1	-0.06	-0.19	1.57e-07	0.07	1
SCAND2P	ZSCAN31	hsa-mir-101-2-3p	-0.06	0.32	1	-0.08	0.0636487
RP11-106J23.2	PDXDC1	hsa-mir-10b-5p_+_1	0.05	0.05	0.887868	-0.26	4.49e-12
RP11-106J23.2	PDXDC1	hsa-mir-10a-5p_+_1	0.05	0.02	0.71919	0.02	1
GS1-124K5.12	RABGEF1	hsa-mir-203_+_1	0.39	-0.07	0.0288783	-0.03	0.543961
GS1-124K5.12	RABGEF1	hsa-mir-203	0.39	-0.07	0.0312239	-0.04	0.316828
FER1L4	FER1L6	hsa-mir-29a-3p_-_1		-0.03	0.381445
FER1L4	FER1L6	hsa-mir-532-5p		0.25	0.989743
FER1L4	FER1L6	hsa-mir-22-3p_+_1		0.08	0.768454
FER1L4	FER1L6	hsa-mir-17-5p		0.13	0.873961
FER1L4	FER1L6	hsa-mir-203_+_1		0.19	0.958686
FER1L4	FER1L6	hsa-mir-93-5p		0.2	0.968186
TPM3P9	TPM3	hsa-mir-23a-3p	0.11	-0.06	0.0682169	0.08	1
TPM3P9	TPM3	hsa-mir-23b-3p	0.11	-0.03	0.22976	-0.04	0.348085
TMED10P1	TMED10	hsa-mir-532-5p	0.03	0.05	0.763873	-0.26	5.59e-12
TMED10P1	TMED10	hsa-mir-182-5p	0.03	-0.03	0.322489	0.13	1
AC012318.3	SNRPG	hsa-mir-23a-3p	-0.02	-0.11	0.0638046	0.14	1
AC012318.3	SNRPG	hsa-mir-23b-3p	-0.02	-0.17	0.00827473	-0.03	0.450319
AC012318.3	SNRPG	hsa-mir-203	-0.02	0.04	0.713508	0.25	1
CTD-2224J9.4	RPL39	hsa-mir-30e-3p	0.03	-0.14	8.21e-05	0.07	1
CTD-2224J9.4	RPL39	hsa-mir-30a-3p	0.03	-0.03	0.212559	-0.13	0.525815
CLUHP3	CLUH	hsa-mir-210	0.08	-0.12	0.00609337	0.1	1
CLUHP3	CLUH	hsa-mir-17-5p	0.08	-0.08	0.0418648	0.19	1
CLUHP3	CLUH	hsa-mir-203_+_1	0.08	-0.01	0.448767	0.2	1
CLUHP3	CLUH	hsa-mir-203	0.08	-0.03	0.276465	0.18	1
CLUHP3	CLUH	hsa-mir-181a-2-5p	0.08	0.03	0.749532	0	1
CLUHP3	CLUH	hsa-mir-93-5p	0.08	-0.13	0.00250397	0.14	1
CLUHP3	CLUH	hsa-mir-181a-1-5p	0.08	0.03	0.749654	0	1
RP11-27I1.4	B3GNT5	hsa-mir-10a-5p	0.08	-0.01	0.407949	-0.39	1.04e-10
RP11-27I1.4	B3GNT5	hsa-mir-22-3p	0.08	-0.1	0.00722584	-0.1	0.1256
RP11-27I1.4	B3GNT5	hsa-mir-23b-3p	0.08	0.05	0.896461	0.04	1
RP11-27I1.4	B3GNT5	hsa-mir-30c-1-5p	0.08	-0.04	0.146809	0.1	1
RP11-27I1.4	B3GNT5	hsa-mir-200b-3p	0.08	0.09	0.985671	0.24	1
RP11-27I1.4	B3GNT5	hsa-mir-21-5p	0.08	0.12	0.998316	0.08	1
RP11-27I1.4	B3GNT5	hsa-mir-10a-5p_+_1	0.08	-0.04	0.189022	-0.42	5.5e-13
RP11-27I1.4	B3GNT5	hsa-mir-155-5p	0.08	-0.04	0.170394	0.2	1
RP11-27I1.4	B3GNT5	hsa-mir-17-5p	0.08	-0.02	0.276784	0.54	1
RP11-27I1.4	B3GNT5	hsa-mir-29c-3p	0.08	-0.02	0.34186	-0.42	1.24e-12
RP11-27I1.4	B3GNT5	hsa-mir-203	0.08	-0.01	0.442085	0.27	1
RP11-27I1.4	B3GNT5	hsa-mir-93-5p	0.08	0.04	0.810637	0.45	1
RP11-27I1.4	B3GNT5	hsa-mir-205-5p	0.08	-0.09	0.0123184	0	0.92734
RP11-27I1.4	B3GNT5	hsa-mir-375	0.08	0.19	0.999999	-0.15	0.0169318
RP11-27I1.4	B3GNT5	hsa-let-7a-1-5p	0.08	-0.03	0.236262	-0.35	6.94e-09
RP11-27I1.4	B3GNT5	hsa-let-7b-5p	0.08	-0.08	0.0255771	-0.35	3.53e-09
RP11-27I1.4	B3GNT5	hsa-mir-29a-3p	0.08	-0.17	1.03e-05	-0.13	0.0494325
RP11-27I1.4	B3GNT5	hsa-mir-10b-5p_+_1	0.08	-0.17	1.49e-05	-0.43	4.48e-13
RP11-27I1.4	B3GNT5	hsa-mir-30c-2-5p	0.08	-0.04	0.145718	0.1	1
RP11-27I1.4	B3GNT5	hsa-mir-26a-2-5p	0.08	-0.13	0.000909716	-0.28	5.38e-06
RP11-27I1.4	B3GNT5	hsa-mir-30a-3p_+_1	0.08	-0.09	0.0120142	-0.28	4.94e-06
RP11-27I1.4	B3GNT5	hsa-let-7f-2-5p	0.08	-0.04	0.177819	-0.11	0.0913415
RP11-27I1.4	B3GNT5	hsa-let-7e-5p	0.08	0.03	0.751424	-0.1	0.121717
RP11-27I1.4	B3GNT5	hsa-let-7f-1-5p	0.08	-0.04	0.169115	-0.12	0.0705677
RP11-27I1.4	B3GNT5	hsa-let-7a-2-5p	0.08	-0.03	0.231164	-0.35	6.73e-09
RP11-27I1.4	B3GNT5	hsa-mir-26b-5p	0.08	-0.06	0.0568138	-0.22	0.000505292
RP11-27I1.4	B3GNT5	hsa-mir-30e-3p	0.08	-0.19	9.26e-07	-0.05	0.510719
RP11-27I1.4	B3GNT5	hsa-mir-26a-1-5p	0.08	-0.13	0.000888524	-0.28	4.94e-06
RP11-27I1.4	B3GNT5	hsa-let-7a-3-5p	0.08	-0.03	0.233	-0.35	6.73e-09
RP11-27I1.4	B3GNT5	hsa-mir-21-3p	0.08	0.16	0.999972	0.17	1
RP11-27I1.4	B3GNT5	hsa-let-7c	0.08	-0.22	1.65e-08	-0.28	4.2e-06
RP11-27I1.4	B3GNT5	hsa-mir-141-3p	0.08	0.1	0.993857	0.33	1
RP11-27I1.4	B3GNT5	hsa-mir-30e-5p	0.08	0.01	0.581123	0.24	1
RP11-27I1.4	B3GNT5	hsa-mir-142-3p	0.08	0.04	0.857516	0.15	1
RP11-27I1.4	B3GNT5	hsa-let-7i-5p	0.08	-0.11	0.00270805	0.06	1
RP11-27I1.4	B3GNT5	hsa-mir-10b-5p	0.08	-0.14	0.000177761	-0.42	1.31e-12
RP11-27I1.4	B3GNT5	hsa-mir-181a-2-5p	0.08	0.04	0.814305	0.09	1
RP11-27I1.4	B3GNT5	hsa-mir-30e-5p_+_1	0.08	0.03	0.773146	0.34	1
RP11-27I1.4	B3GNT5	hsa-mir-23a-3p	0.08	-0.06	0.0632042	0.26	1
RP11-27I1.4	B3GNT5	hsa-mir-146b-5p	0.08	-0.04	0.14818	0.26	1
RP11-27I1.4	B3GNT5	hsa-mir-30a-3p	0.08	-0.08	0.0261385	-0.3	1.33e-06
RP11-27I1.4	B3GNT5	hsa-mir-30d-5p	0.08	0.06	0.944393	-0.09	0.179816
RP11-27I1.4	B3GNT5	hsa-mir-181a-1-5p	0.08	0.04	0.814706	0.09	1
RP11-27I1.4	B3GNT5	hsa-mir-30b-5p	0.08	0.01	0.605507	-0.08	0.243399
RP11-27I1.4	B3GNT5	hsa-mir-200c-3p	0.08	0.07	0.966925	0.28	1
RP11-27I1.4	B3GNT5	hsa-mir-203_+_1	0.08	-0.02	0.332398	0.25	1
RP11-27I1.4	B3GNT5	hsa-let-7g-5p	0.08	-0.04	0.187341	0.14	1
RP11-27I1.4	B3GNT5	hsa-mir-30a-5p	0.08	-0.05	0.112662	-0.24	0.000135301
PPP1R2P4	PPP1R2	hsa-mir-200a-5p	-0.15	0.07	0.873619	0.09	1
PPP1R2P4	PPP1R2	hsa-mir-142-3p	-0.15	0.3	1	-0.04	0.339145
AC141586.5	KCTD5	hsa-mir-30c-1-5p	0.3	0.09	0.98433	-0.08	0.0529451
AC141586.5	KCTD5	hsa-mir-200b-3p	0.3	0.08	0.963694	0.33	1
AC141586.5	KCTD5	hsa-mir-30e-5p	0.3	0.02	0.642308	0.14	1
AC141586.5	KCTD5	hsa-mir-29a-3p_-_1	0.3	-0.09	0.0224129	-0.11	0.00781307
AC141586.5	KCTD5	hsa-mir-134	0.3	-0.04	0.16648	-0.04	0.327211
AC141586.5	KCTD5	hsa-mir-29c-3p	0.3	0.02	0.658381	-0.2	7.27e-08
AC141586.5	KCTD5	hsa-mir-125a-5p	0.3	0.04	0.797523	-0.12	0.00226068
AC141586.5	KCTD5	hsa-mir-30e-5p_+_1	0.3	-0.04	0.171206	0.17	1
AC141586.5	KCTD5	hsa-mir-205-5p	0.3	-0.04	0.167403	-0.08	0.064499
AC141586.5	KCTD5	hsa-mir-101-1-3p	0.3	0.05	0.866328	-0.28	1.3e-13
AC141586.5	KCTD5	hsa-mir-29a-3p	0.3	-0.12	0.00278878	-0.25	1.32e-11
AC141586.5	KCTD5	hsa-mir-30c-2-5p	0.3	0.09	0.984111	-0.08	0.0571354
AC141586.5	KCTD5	hsa-mir-30d-5p	0.3	0.11	0.995035	-0.02	0.691754
AC141586.5	KCTD5	hsa-mir-191-5p	0.3	0.05	0.880255	0.24	1
AC141586.5	KCTD5	hsa-mir-183-5p_+_1	0.3	0.1	0.991996	0.5	1
AC141586.5	KCTD5	hsa-mir-30b-5p	0.3	0.06	0.906593	-0.03	0.419763
AC141586.5	KCTD5	hsa-mir-200c-3p	0.3	0.05	0.878402	0.41	1
AC141586.5	KCTD5	hsa-mir-101-2-3p	0.3	0.05	0.867831	-0.28	6.19e-14
AC141586.5	KCTD5	hsa-mir-30a-5p	0.3	0.12	0.996852	-0.24	1.15e-10
CPHL1P	CP	hsa-mir-26a-1-5p	-0.16	-0.06	0.225007	-0.04	0.348085
CPHL1P	CP	hsa-mir-30e-3p	-0.16	-0.06	0.193781	0.07	1
CPHL1P	CP	hsa-mir-23b-3p	-0.16	0.01	0.539587	0.1	1
CPHL1P	CP	hsa-mir-379-5p	-0.16	0	0.496667	0.02	1
CPHL1P	CP	hsa-mir-155-5p	-0.16	-0.08	0.157954	0.15	1
CPHL1P	CP	hsa-mir-148a-3p	-0.16	0.03	0.664684	0.15	1
CPHL1P	CP	hsa-mir-375	-0.16	0.1	0.899304	-0.2	2.21e-07
CPHL1P	CP	hsa-mir-101-1-3p	-0.16	0.03	0.646631	-0.11	0.00768471
CPHL1P	CP	hsa-mir-23a-3p	-0.16	-0.08	0.146492	0.13	1
CPHL1P	CP	hsa-mir-30a-3p	-0.16	0.15	0.980274	-0.04	0.417752
CPHL1P	CP	hsa-mir-142-3p_+_1	-0.16	-0.12	0.06109	0.1	1
CPHL1P	CP	hsa-mir-148b-3p	-0.16	-0.01	0.42345	0.04	1
CPHL1P	CP	hsa-mir-141-5p	-0.16	0.1	0.917416	0.07	1
CPHL1P	CP	hsa-mir-26a-2-5p	-0.16	-0.06	0.222729	-0.04	0.346264
CPHL1P	CP	hsa-mir-27b-3p	-0.16	-0.03	0.36406	0.11	1
CPHL1P	CP	hsa-mir-27a-3p	-0.16	-0.02	0.402251	0.17	1
CPHL1P	CP	hsa-mir-145-5p	-0.16	-0.03	0.326442	-0.03	0.438092
CPHL1P	CP	hsa-mir-374a-3p	-0.16	-0.02	0.4197	0.09	1
CPHL1P	CP	hsa-mir-150-5p	-0.16	-0.14	0.0337228	0.03	1
CPHL1P	CP	hsa-mir-151a-3p	-0.16	-0.16	0.0165886	0.07	1
CPHL1P	CP	hsa-mir-101-2-3p	-0.16	0.03	0.650174	-0.11	0.00685075
CPHL1P	CP	hsa-mir-26b-5p	-0.16	-0.03	0.36038	-0.14	0.000520695
TNRC18P1	TNRC18	hsa-mir-30e-3p	0.19	-0.19	6.26e-05	-0.13	0.000881415
TNRC18P1	TNRC18	hsa-mir-10a-5p	0.19	0.01	0.579906	0.04	1
TNRC18P1	TNRC18	hsa-let-7a-3-5p	0.19	-0.01	0.440914	0.1	1
TNRC18P1	TNRC18	hsa-mir-101-1-3p_-_1	0.19	0.08	0.954485	0.16	1
TNRC18P1	TNRC18	hsa-let-7c	0.19	-0.19	7.55e-05	-0.01	0.807456
TNRC18P1	TNRC18	hsa-mir-199a-2-5p	0.19	-0.07	0.0684382	0.01	1
TNRC18P1	TNRC18	hsa-mir-1307-3p	0.19	-0.12	0.00929648	-0.23	7.55e-10
TNRC18P1	TNRC18	hsa-mir-17-5p	0.19	-0.01	0.458975	-0.24	1.7e-10
TNRC18P1	TNRC18	hsa-mir-29c-3p	0.19	0.05	0.86192	0.08	1
TNRC18P1	TNRC18	hsa-mir-10b-5p	0.19	-0.23	1.83e-06	-0.06	0.150069
TNRC18P1	TNRC18	hsa-let-7i-5p	0.19	-0.11	0.0119049	-0.08	0.0399464
TNRC18P1	TNRC18	hsa-mir-93-5p	0.19	0.01	0.562084	-0.11	0.00387452
TNRC18P1	TNRC18	hsa-mir-29a-3p	0.19	-0.16	0.00049466	-0.2	6.37e-08
TNRC18P1	TNRC18	hsa-let-7b-5p	0.19	0.09	0.971064	0.28	1
TNRC18P1	TNRC18	hsa-let-7a-1-5p	0.19	-0.01	0.443401	0.1	1
TNRC18P1	TNRC18	hsa-mir-24-1-3p	0.19	-0.13	0.00428281	-0.31	2.62e-17
TNRC18P1	TNRC18	hsa-mir-30a-3p	0.19	0	0.466843	0.11	1
TNRC18P1	TNRC18	hsa-mir-199a-1-5p	0.19	-0.07	0.0675969	0.01	1
TNRC18P1	TNRC18	hsa-mir-24-2-3p	0.19	-0.13	0.00421621	-0.31	2.62e-17
TNRC18P1	TNRC18	hsa-mir-27b-3p	0.19	-0.14	0.00176213	-0.05	0.223027
TNRC18P1	TNRC18	hsa-mir-27a-3p	0.19	-0.04	0.212772	-0.15	0.0001305
TNRC18P1	TNRC18	hsa-let-7f-2-5p	0.19	-0.11	0.00997959	-0.09	0.0215197
TNRC18P1	TNRC18	hsa-mir-101-2-3p_-_1	0.19	0.08	0.954759	0.16	1
TNRC18P1	TNRC18	hsa-let-7e-5p	0.19	-0.02	0.321385	0.11	1
TNRC18P1	TNRC18	hsa-let-7f-1-5p	0.19	-0.11	0.010866	-0.09	0.0280698
TNRC18P1	TNRC18	hsa-let-7a-2-5p	0.19	-0.01	0.442488	0.1	1
TNRC18P1	TNRC18	hsa-let-7g-5p	0.19	-0.04	0.192332	-0.21	3.68e-08
TRIM60P18	TRIM60	hsa-mir-30e-3p		-0.24	1.29e-05
TRIM60P18	TRIM60	hsa-mir-30a-3p_+_1		-0.04	0.252006
TRIM60P18	TRIM60	hsa-mir-30a-3p		-0.05	0.177062
TRIM60P18	TRIM60	hsa-mir-200a-5p		0.07	0.892367
CTB-161A2.4	PVRIG	hsa-mir-103a-1-3p	0.09	-0.01	0.439525	-0.04	0.668179
CTB-161A2.4	PVRIG	hsa-mir-103a-2-3p	0.09	-0.01	0.436895	-0.04	0.668179
RP11-15H20.5	IPO5	hsa-mir-23b-3p	0.01	-0.03	0.186441	0.13	1
RP11-15H20.5	IPO5	hsa-mir-148a-3p	0.01	-0.05	0.102609	-0.1	0.00871004
RP11-15H20.5	IPO5	hsa-mir-17-5p	0.01	0.13	0.999779	0.42	1
RP11-15H20.5	IPO5	hsa-mir-203	0.01	-0.04	0.138029	0.01	1
RP11-15H20.5	IPO5	hsa-mir-93-5p	0.01	0.11	0.998038	0.16	1
RP11-15H20.5	IPO5	hsa-let-7b-5p	0.01	-0.08	0.0164501	-0.02	0.650173
RP11-15H20.5	IPO5	hsa-let-7a-1-5p	0.01	0.01	0.63857	0.03	1
RP11-15H20.5	IPO5	hsa-mir-22-3p_+_1	0.01	-0.08	0.0216193	-0.04	0.338391
RP11-15H20.5	IPO5	hsa-mir-142-3p_+_1	0.01	-0.06	0.0694393	-0.04	0.411152
RP11-15H20.5	IPO5	hsa-mir-27b-3p	0.01	0.03	0.799786	0.07	1
RP11-15H20.5	IPO5	hsa-mir-30a-3p_+_1	0.01	0.07	0.964995	0.03	1
RP11-15H20.5	IPO5	hsa-mir-25-3p	0.01	0.21	1	0.14	1
RP11-15H20.5	IPO5	hsa-mir-320a	0.01	0.06	0.95617	0.09	1
RP11-15H20.5	IPO5	hsa-let-7f-2-5p	0.01	0.04	0.839743	0.06	1
RP11-15H20.5	IPO5	hsa-mir-532-5p	0.01	0.01	0.613173	0.13	1
RP11-15H20.5	IPO5	hsa-let-7e-5p	0.01	-0.02	0.325491	-0.03	0.532183
RP11-15H20.5	IPO5	hsa-let-7f-1-5p	0.01	0.04	0.833294	0.06	1
RP11-15H20.5	IPO5	hsa-let-7a-2-5p	0.01	0.01	0.63718	0.03	1
RP11-15H20.5	IPO5	hsa-mir-30e-3p	0.01	0.1	0.995251	0.15	1
RP11-15H20.5	IPO5	hsa-let-7a-3-5p	0.01	0.01	0.636194	0.03	1
RP11-15H20.5	IPO5	hsa-mir-21-3p	0.01	-0.15	3.65e-05	-0.13	0.00107318
RP11-15H20.5	IPO5	hsa-let-7c	0.01	0.04	0.879572	0.09	1
RP11-15H20.5	IPO5	hsa-mir-141-3p	0.01	0.09	0.993715	-0.06	0.13838
RP11-15H20.5	IPO5	hsa-mir-379-5p	0.01	-0.07	0.0275412	0.06	1
RP11-15H20.5	IPO5	hsa-mir-92a-1-3p	0.01	0.16	0.99999	0.54	1
RP11-15H20.5	IPO5	hsa-mir-92a-2-3p	0.01	0.16	0.999992	0.54	1
RP11-15H20.5	IPO5	hsa-let-7i-5p	0.01	-0.03	0.175938	0.18	1
RP11-15H20.5	IPO5	hsa-mir-181a-2-5p	0.01	-0.01	0.357789	-0.01	0.827538
RP11-15H20.5	IPO5	hsa-mir-30e-5p_+_1	0.01	0.04	0.845353	0.11	1
RP11-15H20.5	IPO5	hsa-mir-23a-3p	0.01	-0.08	0.0149189	0.18	1
RP11-15H20.5	IPO5	hsa-mir-30a-3p	0.01	0.05	0.896052	0.05	1
RP11-15H20.5	IPO5	hsa-mir-148b-3p	0.01	-0.06	0.0547097	-0.09	0.0176381
RP11-15H20.5	IPO5	hsa-mir-27a-3p	0.01	-0.02	0.256945	0.06	1
RP11-15H20.5	IPO5	hsa-mir-181a-1-5p	0.01	-0.01	0.356881	-0.01	0.827538
RP11-15H20.5	IPO5	hsa-mir-374a-3p	0.01	0.05	0.915574	0.03	1
RP11-15H20.5	IPO5	hsa-mir-150-5p	0.01	0.01	0.629044	0.06	1
RP11-15H20.5	IPO5	hsa-mir-203_+_1	0.01	-0.03	0.192592	0	1
RP11-15H20.5	IPO5	hsa-let-7g-5p	0.01	0.09	0.989507	0.04	1
SBDSP1	SBDS	hsa-mir-374a-3p	0.61	-0.07	0.0202306	-0.06	0.142634
SBDSP1	SBDS	hsa-mir-141-5p	0.61	-0.08	0.0123457	-0.38	3.13e-25
SBDSP1	SBDS	hsa-mir-205-5p	0.61	0.05	0.903825	0.02	1
SH3GL1P3	SH3GL1	hsa-mir-30e-3p	0.17	-0.11	0.00151436	-0.15	7.84e-05
SH3GL1P3	SH3GL1	hsa-mir-30c-1-5p	0.17	0.03	0.802065	-0.01	0.767521
SH3GL1P3	SH3GL1	hsa-mir-200b-3p	0.17	0.05	0.921526	0.19	1
SH3GL1P3	SH3GL1	hsa-mir-30e-5p	0.17	-0.03	0.23256	0.07	1
SH3GL1P3	SH3GL1	hsa-mir-199a-2-5p	0.17	-0.11	0.00249311	0.04	1
SH3GL1P3	SH3GL1	hsa-mir-29c-3p	0.17	-0.03	0.212559	-0.26	2.81e-12
SH3GL1P3	SH3GL1	hsa-mir-29a-3p	0.17	-0.08	0.0159561	-0.2	2.28e-07
SH3GL1P3	SH3GL1	hsa-mir-30c-2-5p	0.17	0.03	0.815733	-0.01	0.809143
SH3GL1P3	SH3GL1	hsa-mir-24-1-3p	0.17	-0.05	0.0792102	0.09	1
SH3GL1P3	SH3GL1	hsa-mir-30a-3p	0.17	-0.11	0.00150153	-0.22	4.73e-09
SH3GL1P3	SH3GL1	hsa-mir-146b-5p	0.17	0	0.488331	0.22	1
SH3GL1P3	SH3GL1	hsa-mir-199a-1-5p	0.17	-0.11	0.00248508	0.04	1
SH3GL1P3	SH3GL1	hsa-mir-142-3p_+_1	0.17	-0.03	0.212122	0.19	1
SH3GL1P3	SH3GL1	hsa-mir-24-2-3p	0.17	-0.05	0.0815181	0.09	1
SH3GL1P3	SH3GL1	hsa-mir-30d-5p	0.17	-0.01	0.380951	-0.1	0.0130444
SH3GL1P3	SH3GL1	hsa-mir-30b-5p	0.17	0.1	0.995794	-0.1	0.0158097
SH3GL1P3	SH3GL1	hsa-mir-30a-3p_+_1	0.17	-0.09	0.006752	-0.16	1.69e-05
SH3GL1P3	SH3GL1	hsa-mir-200c-3p	0.17	0.06	0.948266	0.21	1
SH3GL1P3	SH3GL1	hsa-mir-320a	0.17	-0.06	0.0679288	-0.09	0.0238136
SH3GL1P3	SH3GL1	hsa-mir-30a-5p	0.17	-0.07	0.0255904	-0.1	0.00864087
CTD-2561J22.2	ZNF493	hsa-mir-23a-3p	0.11	0.06	0.738831	-0.29	1.29e-10
CTD-2561J22.2	ZNF493	hsa-mir-200a-5p	0.11	0.1	0.8805	0.02	1
CTD-2561J22.2	ZNF493	hsa-mir-23b-3p	0.11	-0.07	0.214912	-0.14	0.00227506
RP4-657E11.10	SYCP3	hsa-mir-26a-1-5p	0.03	-0.09	0.0212595	-0.05	0.358113
RP4-657E11.10	SYCP3	hsa-mir-26a-2-5p	0.03	-0.09	0.0211196	-0.05	0.353363
RP4-657E11.10	SYCP3	hsa-mir-26b-5p	0.03	-0.02	0.334057	-0.02	0.72226
RP11-677M14.5	RNF181	hsa-mir-30e-3p	0.07	-0.06	0.263136	-0.32	4.64e-18
RP11-677M14.5	RNF181	hsa-mir-30a-3p	0.07	0.14	0.944582	-0.24	1.1e-10
AC005517.3	PPIA	hsa-mir-532-5p	0.01	-0.33	0.000534125	-0.04	0.390346
RAB11FIP1P1	RAB11FIP1	hsa-mir-10a-5p	-0.04	0.16	0.999956	0.06	1
RAB11FIP1P1	RAB11FIP1	hsa-mir-10a-5p_+_1	-0.04	0.18	0.999996	0.04	1
RAB11FIP1P1	RAB11FIP1	hsa-mir-17-5p	-0.04	-0.22	2.05e-08	-0.15	0.000128502
RAB11FIP1P1	RAB11FIP1	hsa-mir-29c-3p	-0.04	0.13	0.999319	0.09	1
RAB11FIP1P1	RAB11FIP1	hsa-mir-93-5p	-0.04	-0.25	5.97e-11	-0.02	0.591949
RAB11FIP1P1	RAB11FIP1	hsa-mir-205-5p	-0.04	0.22	1	-0.14	0.000302064
RAB11FIP1P1	RAB11FIP1	hsa-mir-103a-1-3p	-0.04	-0.09	0.0109379	0.14	1
RAB11FIP1P1	RAB11FIP1	hsa-mir-29a-3p	-0.04	0.22	1	-0.16	1.82e-05
RAB11FIP1P1	RAB11FIP1	hsa-mir-24-1-3p	-0.04	-0.03	0.219819	-0.2	2.53e-07
RAB11FIP1P1	RAB11FIP1	hsa-mir-10b-5p_+_1	-0.04	0.33	1	-0.04	0.348085
RAB11FIP1P1	RAB11FIP1	hsa-mir-22-3p_+_1	-0.04	-0.04	0.155099	-0.01	0.868402
RAB11FIP1P1	RAB11FIP1	hsa-mir-142-3p_+_1	-0.04	-0.18	2.63e-06	-0.11	0.0058163
RAB11FIP1P1	RAB11FIP1	hsa-mir-27b-3p	-0.04	0.09	0.988433	-0.05	0.240982
RAB11FIP1P1	RAB11FIP1	hsa-mir-26a-2-5p	-0.04	0.22	1	-0.1	0.00955658
RAB11FIP1P1	RAB11FIP1	hsa-mir-103a-2-3p	-0.04	-0.09	0.0106263	0.14	1
RAB11FIP1P1	RAB11FIP1	hsa-mir-25-3p	-0.04	-0.07	0.0295923	-0.04	0.327471
RAB11FIP1P1	RAB11FIP1	hsa-mir-320a	-0.04	0.08	0.978534	-0.04	0.352794
RAB11FIP1P1	RAB11FIP1	hsa-mir-145-5p	-0.04	0.25	1	-0.17	1.06e-05
RAB11FIP1P1	RAB11FIP1	hsa-mir-101-2-3p	-0.04	0.31	1	0.03	1
RAB11FIP1P1	RAB11FIP1	hsa-mir-26b-5p	-0.04	0.1	0.994193	-0.08	0.0400186
RAB11FIP1P1	RAB11FIP1	hsa-mir-30e-3p	-0.04	0.29	1	-0.24	1.53e-10
RAB11FIP1P1	RAB11FIP1	hsa-mir-26a-1-5p	-0.04	0.23	1	-0.1	0.01033
RAB11FIP1P1	RAB11FIP1	hsa-mir-101-1-3p_-_1	-0.04	0.14	0.999796	0.05	1
RAB11FIP1P1	RAB11FIP1	hsa-mir-183-5p	-0.04	-0.28	4.42e-13	0.22	1
RAB11FIP1P1	RAB11FIP1	hsa-mir-141-3p	-0.04	-0.27	2.68e-12	0.09	1
RAB11FIP1P1	RAB11FIP1	hsa-mir-379-5p	-0.04	0.27	1	0	0.979439
RAB11FIP1P1	RAB11FIP1	hsa-mir-143-3p	-0.04	0.35	1	-0.08	0.0561955
RAB11FIP1P1	RAB11FIP1	hsa-mir-92a-1-3p	-0.04	0.07	0.96532	-0.11	0.00563345
RAB11FIP1P1	RAB11FIP1	hsa-mir-92a-2-3p	-0.04	0.08	0.980755	-0.11	0.00674436
RAB11FIP1P1	RAB11FIP1	hsa-mir-10b-5p	-0.04	0.33	1	-0.02	0.670769
RAB11FIP1P1	RAB11FIP1	hsa-mir-101-1-3p	-0.04	0.31	1	0.03	1
RAB11FIP1P1	RAB11FIP1	hsa-mir-30a-3p	-0.04	0.23	1	-0.04	0.300296
RAB11FIP1P1	RAB11FIP1	hsa-mir-146b-5p	-0.04	-0.08	0.0168659	-0.07	0.0944513
RAB11FIP1P1	RAB11FIP1	hsa-mir-24-2-3p	-0.04	-0.03	0.220255	-0.2	2.21e-07
RAB11FIP1P1	RAB11FIP1	hsa-mir-27a-3p	-0.04	-0.11	0.00291414	-0.11	0.00660331
RAB11FIP1P1	RAB11FIP1	hsa-mir-101-2-3p_-_1	-0.04	0.14	0.999796	0.05	1
RAB11FIP1P1	RAB11FIP1	hsa-mir-374a-3p	-0.04	0.04	0.860005	-0.03	0.458945
RAB11FIP1P1	RAB11FIP1	hsa-mir-150-5p	-0.04	0.13	0.999594	-0.13	0.000852765
RAB11FIP1P1	RAB11FIP1	hsa-mir-203_+_1	-0.04	-0.08	0.0262528	0.09	1
STAG3L4	STAG3	hsa-mir-10a-5p	0.12	0.02	0.752206	-0.26	1.07e-05
STAG3L4	STAG3	hsa-mir-22-3p	0.12	0	0.462697	-0.19	0.00171762
STAG3L4	STAG3	hsa-mir-23b-3p	0.12	-0.08	0.015965	0.06	1
STAG3L4	STAG3	hsa-mir-199a-2-5p	0.12	-0.11	0.00138215	-0.2	0.00110948
STAG3L4	STAG3	hsa-mir-148a-3p	0.12	0.01	0.593295	0.07	1
STAG3L4	STAG3	hsa-mir-1307-3p	0.12	0.07	0.968561	0.11	1
STAG3L4	STAG3	hsa-mir-17-5p	0.12	-0.06	0.0544945	0.25	1
STAG3L4	STAG3	hsa-mir-203	0.12	-0.08	0.0159696	0.08	1
STAG3L4	STAG3	hsa-mir-93-5p	0.12	0.04	0.881136	0.28	1
STAG3L4	STAG3	hsa-mir-103a-1-3p	0.12	0	0.470065	0.01	1
STAG3L4	STAG3	hsa-let-7b-5p	0.12	-0.1	0.00247394	-0.2	0.0009705
STAG3L4	STAG3	hsa-let-7a-1-5p	0.12	0.01	0.659418	-0.2	0.0009705
STAG3L4	STAG3	hsa-mir-199a-1-5p	0.12	-0.11	0.00137163	-0.2	0.00110927
STAG3L4	STAG3	hsa-mir-22-3p_+_1	0.12	-0.02	0.25656	-0.04	0.527067
STAG3L4	STAG3	hsa-mir-27b-3p	0.12	-0.08	0.00971636	0.05	1
STAG3L4	STAG3	hsa-mir-9-2-5p	0.12	0.01	0.556744	0.2	1
STAG3L4	STAG3	hsa-mir-103a-2-3p	0.12	0	0.467833	0.01	1
STAG3L4	STAG3	hsa-let-7f-2-5p	0.12	0.06	0.960218	0	0.998994
STAG3L4	STAG3	hsa-mir-320a	0.12	0.03	0.834229	-0.07	0.327632
STAG3L4	STAG3	hsa-let-7e-5p	0.12	0	0.460857	-0.04	0.523941
STAG3L4	STAG3	hsa-let-7f-1-5p	0.12	0.06	0.955111	0	0.976922
STAG3L4	STAG3	hsa-let-7a-2-5p	0.12	0.01	0.660146	-0.2	0.000981564
STAG3L4	STAG3	hsa-let-7a-3-5p	0.12	0.01	0.660941	-0.2	0.000984566
STAG3L4	STAG3	hsa-let-7c	0.12	-0.07	0.0212529	-0.15	0.019386
STAG3L4	STAG3	hsa-mir-9-1-5p	0.12	0	0.545454	0.21	1
STAG3L4	STAG3	hsa-mir-379-5p	0.12	-0.07	0.0235691	-0.21	0.000569814
STAG3L4	STAG3	hsa-mir-9-3-5p	0.12	0	0.555441	0.2	1
STAG3L4	STAG3	hsa-mir-10b-5p	0.12	-0.01	0.336959	-0.27	5.23e-06
STAG3L4	STAG3	hsa-let-7i-5p	0.12	-0.12	0.000557263	-0.03	0.682984
STAG3L4	STAG3	hsa-mir-30e-5p_+_1	0.12	-0.05	0.0646159	0.19	1
STAG3L4	STAG3	hsa-mir-23a-3p	0.12	-0.11	0.00107475	0	0.984342
STAG3L4	STAG3	hsa-mir-146b-5p	0.12	-0.1	0.00357015	0.08	1
STAG3L4	STAG3	hsa-mir-148b-3p	0.12	0.02	0.743405	0.17	1
STAG3L4	STAG3	hsa-mir-27a-3p	0.12	-0.07	0.0184032	0.08	1
STAG3L4	STAG3	hsa-mir-203_+_1	0.12	-0.06	0.0596377	0.08	1
STAG3L4	STAG3	hsa-let-7g-5p	0.12	-0.05	0.062727	0.11	1
CA5BP1	CA5B	hsa-mir-17-5p	0.49	0.24	1	-0.02	0.669346
CA5BP1	CA5B	hsa-mir-150-5p	0.49	0.09	0.994279	0.09	1
CA5BP1	CA5B	hsa-mir-93-5p	0.49	0.19	1	-0.02	0.565867
RP11-274B21.11	CIC	hsa-mir-10b-5p_+_1	0.36	0.14	0.999746	0.09	1
RP11-274B21.11	CIC	hsa-mir-22-3p	0.36	-0.1	0.00661801	-0.11	0.00378714
RP11-274B21.11	CIC	hsa-mir-10a-5p_+_1	0.36	0.06	0.933469	0.07	1
RP11-274B21.11	CIC	hsa-mir-183-5p	0.36	-0.13	0.000371711	-0.03	0.5466
RP11-274B21.11	CIC	hsa-mir-25-3p	0.36	0.05	0.898737	-0.12	0.00141289
RP11-274B21.11	CIC	hsa-mir-17-5p	0.36	-0.09	0.0107427	-0.18	2.34e-06
RP11-274B21.11	CIC	hsa-mir-92a-1-3p	0.36	0.08	0.983988	-0.02	0.655399
RP11-274B21.11	CIC	hsa-mir-92a-2-3p	0.36	0.09	0.98868	-0.02	0.692484
RP11-274B21.11	CIC	hsa-mir-93-5p	0.36	-0.09	0.0146688	-0.19	4.01e-07
RP11-274B21.11	CIC	hsa-mir-30e-5p_+_1	0.36	-0.04	0.128245	-0.08	0.0443267
RP11-274B21.11	CIC	hsa-mir-375	0.36	-0.1	0.00525171	0.06	1
BMS1P3	BMS1	hsa-mir-23b-3p	-0.31	0.22	0.996568	0.01	1
BMS1P3	BMS1	hsa-mir-199a-1-3p	-0.31	-0.06	0.241244	0.04	1
BMS1P3	BMS1	hsa-mir-200b-3p	-0.31	-0.62	1.28e-17	0.08	1
BMS1P3	BMS1	hsa-mir-182-5p	-0.31	-0.63	2.06e-18	0.03	1
BMS1P3	BMS1	hsa-mir-17-5p	-0.31	-0.01	0.442087	0.28	1
BMS1P3	BMS1	hsa-mir-29c-3p	-0.31	-0.08	0.168245	-0.29	4.79e-15
BMS1P3	BMS1	hsa-mir-199a-2-3p	-0.31	-0.05	0.260406	0.04	1
[truncated: 132 more rows]
